# Supplementary material for: 2-[(4-Chloro­benzo­yl)­hydrazono]­propionic acid monohydrate
Source: Acta Crystallogr Sect E Struct Rep Online. 2009 Mar 25;65(Pt 4):o816. doi: 10.1107/S1600536809009544 (PMC2969080; doi:10.1107/S1600536809009544)
Supplement: Supplementary file 1 [file e-65-0o816-sup1.cif]

##############################################################################
###                                                                        ###
###        Electronic paper (Acta Crystallographica Section E)             ###
###                                                                        ###
##############################################################################
#                                                                            #
# This CIF contains the data in a paper accepted for publication in Acta     #
# Crystallographica Section E. It conforms to the requirements of Notes      #
# for Authors for Section E, and has been peer reviewed under the auspices   #
# of the IUCr Commission on Journals.                                        #
#                                                                            #
# Full details of the Crystallographic Information File format               #
# are given in the paper "The Crystallographic Information File (CIF):       #
# a New Standard Archive File for Crystallography" by S. R. Hall, F. H.      #
# Allen and I. D. Brown [Acta Cryst. (1991), A47, 655-685].                  #
#                                                                            #
# The current version of the core CIF dictionary is obtainable from          #
# ftp://ftp.iucr.org/pub/cif_core.dic. The current version number is 2.4.    #
#                                                                            #
# Software is freely available for graphical display of the structure(s) in  #
# this CIF.  For information consult the CIF home page http://www.iucr.org/  #
# cif/home.html                                                              #
#                                                                            #
# This file may be used for bona fide research purposes within the           #
# scientific community so long as proper attribution is given to the journal # 
# article from which it was obtained.                                        #
#                                                                            #
##############################################################################
                                             
data_global
_audit_creation_method     SHELXL-97
_journal_date_recd_electronic     2009-03-14
_journal_date_accepted     2009-03-16
_journal_name_full     'Acta Crystallographica, Section E'
_journal_year     2009
_journal_volume     65
_journal_issue      4
_journal_page_first     o816
_journal_page_last     o816
_journal_paper_category     QO
_journal_coeditor_code     TK2398
_publ_contact_author
;
     Dr. Seik Weng Ng
     Department of Chemistry
     University of Malaya
     50603 Kuala Lumpur
     Malaysia
;
_publ_contact_author_email     seikweng@um.edu.my
_publ_contact_author_fax     '03 7967 4193'
_publ_contact_author_phone     '03 7967 6778'
_publ_section_title
;
2-[(4-Chlorobenzoyl)hydrazono]propionic acid monohydrate
;
loop_
    _publ_author_name
    _publ_author_address
    'Wong, Hon Wee'
;
     Department of Chemistry
     University of Malaya
     50603 Kuala Lumpur
     Malaysia
;
    'Lo, Kong Mun'
;
     Department of Chemistry
     University of Malaya
     50603 Kuala Lumpur
     Malaysia
;
    'Ng, Seik Weng'
;
     Department of Chemistry
     University of Malaya
     50603 Kuala Lumpur
     Malaysia
;
_publ_section_synopsis     .
data_I
_audit_creation_method     SHELXL-97
_chemical_name_systematic
;
2-[(4-Chlorobenzoyl)hydrazono]propionic acid monohydrate
;
_chemical_name_common     ?
_chemical_formula_moiety     'C10 H9 Cl N2 O3, H2 O'
_chemical_formula_sum     'C10 H11 Cl N2 O4'
_chemical_formula_iupac     'C10 H9 Cl N2 O3, H2 O'
_chemical_formula_weight     258.66
_chemical_melting_point     ?
_symmetry_cell_setting     Triclinic
_symmetry_space_group_name_H-M     'P 1'
_symmetry_space_group_name_Hall     'P 1'
loop_
    _symmetry_equiv_pos_as_xyz
    'x, y, z'
_cell_length_a     6.65160(10)
_cell_length_b     6.93450(10)
_cell_length_c     7.09880(10)
_cell_angle_alpha     73.8330(10)
_cell_angle_beta     80.1820(10)
_cell_angle_gamma     61.6130(10)
_cell_volume     276.390(10)
_cell_formula_units_Z     1
_cell_measurement_reflns_used     2199
_cell_measurement_theta_min     3.0
_cell_measurement_theta_max     28.2
_cell_measurement_temperature     118(2)
_exptl_crystal_description     'Irregular block'
_exptl_crystal_colour     Colorless
_exptl_crystal_size_max     0.45
_exptl_crystal_size_mid     0.35
_exptl_crystal_size_min     0.15
_exptl_crystal_density_diffrn     1.554
_exptl_crystal_density_meas     ?
_exptl_crystal_density_method     'not measured'
_exptl_crystal_F_000     134
_exptl_absorpt_coefficient_mu     0.351
_exptl_absorpt_correction_type     Multi-scan
_exptl_absorpt_process_details     '(SADABS; Sheldrick, 1996)'
_exptl_absorpt_correction_T_min     0.858
_exptl_absorpt_correction_T_max     0.949
_diffrn_ambient_temperature     118(2)
_diffrn_radiation_type     MoK\a
_diffrn_radiation_wavelength     0.71073
_diffrn_radiation_source     'fine-focus sealed tube'
_diffrn_radiation_monochromator     graphite
_diffrn_measurement_device_type     'Bruker SMART APEX'
_diffrn_measurement_method     \w
_diffrn_detector_area_resol_mean     ?
_diffrn_reflns_number     2247
_diffrn_reflns_av_R_equivalents     0.011
_diffrn_reflns_av_sigmaI/netI     0.023
_diffrn_reflns_theta_min     3.0
_diffrn_reflns_theta_max     27.5
_diffrn_reflns_theta_full     27.5
_diffrn_measured_fraction_theta_max     0.976
_diffrn_measured_fraction_theta_full     0.976
_diffrn_reflns_limit_h_min     -8
_diffrn_reflns_limit_h_max     8
_diffrn_reflns_limit_k_min     -8
_diffrn_reflns_limit_k_max     8
_diffrn_reflns_limit_l_min     -9
_diffrn_reflns_limit_l_max     9
_diffrn_standards_number     0
_diffrn_standards_interval_count     0
_diffrn_standards_interval_time     0
_diffrn_standards_decay_%     0
_reflns_number_total     1965
_reflns_number_gt     1952
_reflns_threshold_expression     I>2\s(I)
_refine_ls_structure_factor_coef     Fsqd
_refine_ls_matrix_type     full
_refine_ls_R_factor_all     0.026
_refine_ls_R_factor_gt     0.026
_refine_ls_wR_factor_gt     0.070
_refine_ls_wR_factor_ref     0.070
_refine_ls_goodness_of_fit_ref     1.00
_refine_ls_restrained_S_all     1.00
_refine_ls_number_reflns     1965
_refine_ls_number_parameters     171
_refine_ls_number_restraints     7
_refine_ls_hydrogen_treatment     mixed
_refine_ls_weighting_scheme     calc
_refine_ls_weighting_details
         'calc w=1/[\s^2^(Fo^2^)+(0.0628P)^2^+0.0013P] where P=(Fo^2^+2Fc^2^)/3'
_atom_sites_solution_hydrogens     geom
_atom_sites_solution_primary     direct
_atom_sites_solution_secondary     difmap
_refine_ls_shift/su_max     ?
_refine_ls_shift/su_max_lt     0.001
_refine_ls_shift/su_mean     0.000
_refine_diff_density_max     0.20
_refine_diff_density_min     -0.33
_refine_ls_extinction_method     none
_refine_ls_extinction_coef     ?
_refine_ls_abs_structure_details     'Flack (1983), 733 Friedel pairs'
_refine_ls_abs_structure_Flack     0.02(3)
loop_
    _atom_type_symbol
    _atom_type_description
    _atom_type_scat_dispersion_real
    _atom_type_scat_dispersion_imag
    _atom_type_scat_source
    'C' 'C' 0.0033 0.0016
                         'International Tables Vol C Tables 4.2.6.8 and 6.1.1.4'
    'H' 'H' 0.0000 0.0000
                         'International Tables Vol C Tables 4.2.6.8 and 6.1.1.4'
    'N' 'N' 0.0061 0.0033
                         'International Tables Vol C Tables 4.2.6.8 and 6.1.1.4'
    'O' 'O' 0.0106 0.0060
                         'International Tables Vol C Tables 4.2.6.8 and 6.1.1.4'
    'Cl' 'Cl' 0.1484 0.1585
                         'International Tables Vol C Tables 4.2.6.8 and 6.1.1.4'
_computing_data_collection     'APEX2 (Bruker, 2008)'
_computing_cell_refinement     'APEX2 (Bruker, 2008)'
_computing_data_reduction     'SAINT (Bruker, 2008)'
_computing_structure_solution     'SHELXS97 (Sheldrick, 2008)'
_computing_structure_refinement     'SHELXL97 (Sheldrick, 2008)'
_computing_molecular_graphics     'X-SEED (Barbour, 2001)'
_computing_publication_material     'pubCIF (Westrip, 2009)'
loop_
    _atom_site_type_symbol
    _atom_site_label
    _atom_site_fract_x
    _atom_site_fract_y
    _atom_site_fract_z
    _atom_site_U_iso_or_equiv
    _atom_site_adp_type
    _atom_site_calc_flag
    _atom_site_refinement_flags
    _atom_site_occupancy
    _atom_site_disorder_assembly
    _atom_site_disorder_group
    Cl Cl1 0.50015(5) 0.49992(5) 0.49993(4) 0.02415(12) Uani d . 1 . .
    O O1 2.0776(2) 0.41172(18) -0.23906(16) 0.0184(2) Uani d D 1 . .
    O O2 1.9975(2) 0.76916(19) -0.31287(18) 0.0221(3) Uani d . 1 . .
    O O3 1.5700(2) 0.18182(19) 0.11932(19) 0.0228(3) Uani d . 1 . .
    O O1W 1.9830(2) 0.06405(18) -0.10712(18) 0.0216(2) Uani d D 1 . .
    N N1 1.4403(2) 0.5584(2) -0.0003(2) 0.0168(3) Uani d D 1 . .
    N N2 1.6543(2) 0.5201(2) -0.07703(19) 0.0154(3) Uani d . 1 . .
    C C1 1.9322(3) 0.6250(3) -0.2491(2) 0.0161(3) Uani d . 1 . .
    C C2 1.6887(3) 0.6861(2) -0.1806(2) 0.0165(3) Uani d . 1 . .
    C C3 1.5134(3) 0.9273(3) -0.2314(3) 0.0279(4) Uani d . 1 . .
    H H3A 1.3862 0.9390 -0.2937 0.042 Uiso calc R 1 . .
    H H3B 1.5830 1.0164 -0.3222 0.042 Uiso calc R 1 . .
    H H3C 1.4562 0.9845 -0.1115 0.042 Uiso calc R 1 . .
    C C4 1.4131(3) 0.3718(3) 0.1048(2) 0.0169(3) Uani d . 1 . .
    C C5 1.1830(3) 0.4130(3) 0.2013(2) 0.0158(3) Uani d . 1 . .
    C C6 1.1356(3) 0.2284(3) 0.2676(2) 0.0197(3) Uani d . 1 . .
    H H6 1.2483 0.0845 0.2492 0.024 Uiso calc R 1 . .
    C C7 0.9270(3) 0.2526(3) 0.3596(2) 0.0200(3) Uani d . 1 . .
    H H7 0.8955 0.1268 0.4045 0.024 Uiso calc R 1 . .
    C C8 0.7637(3) 0.4649(3) 0.3852(2) 0.0187(3) Uani d . 1 . .
    C C9 0.8072(3) 0.6496(3) 0.3209(2) 0.0194(3) Uani d . 1 . .
    H H9 0.6934 0.7934 0.3385 0.023 Uiso calc R 1 . .
    C C10 1.0168(3) 0.6238(2) 0.2310(2) 0.0184(3) Uani d . 1 . .
    H H10 1.0483 0.7497 0.1891 0.022 Uiso calc R 1 . .
    H H1O 2.032(8) 0.321(6) -0.244(7) 0.115(18) Uiso d D 1 . .
    H H11 1.970(4) -0.004(3) -0.182(3) 0.029(5) Uiso d D 1 . .
    H H12 1.855(2) 0.111(4) -0.048(3) 0.028(6) Uiso d D 1 . .
    H H1N 1.318(3) 0.689(2) -0.024(3) 0.013(4) Uiso d D 1 . .
loop_
    _atom_site_aniso_label
    _atom_site_aniso_U_11
    _atom_site_aniso_U_22
    _atom_site_aniso_U_33
    _atom_site_aniso_U_12
    _atom_site_aniso_U_13
    _atom_site_aniso_U_23
    Cl1 0.0181(2) 0.0375(2) 0.02137(18) -0.01711(17) 0.00484(13) -0.00835(14)
    O1 0.0136(6) 0.0172(5) 0.0225(6) -0.0068(4) 0.0026(4) -0.0041(4)
    O2 0.0191(6) 0.0202(5) 0.0283(6) -0.0120(5) 0.0068(5) -0.0066(4)
    O3 0.0183(6) 0.0153(5) 0.0309(6) -0.0077(4) 0.0049(5) -0.0028(4)
    O1W 0.0183(6) 0.0182(5) 0.0274(6) -0.0087(5) 0.0051(5) -0.0067(4)
    N1 0.0140(7) 0.0163(6) 0.0188(6) -0.0074(5) 0.0021(5) -0.0027(5)
    N2 0.0120(7) 0.0196(6) 0.0160(6) -0.0082(5) 0.0032(5) -0.0064(5)
    C1 0.0167(8) 0.0171(6) 0.0156(6) -0.0087(6) 0.0011(6) -0.0044(5)
    C2 0.0165(8) 0.0158(7) 0.0176(7) -0.0080(6) 0.0008(6) -0.0038(5)
    C3 0.0177(8) 0.0165(7) 0.0415(10) -0.0060(6) 0.0068(7) -0.0028(6)
    C4 0.0154(8) 0.0191(7) 0.0173(7) -0.0093(6) 0.0014(6) -0.0044(5)
    C5 0.0137(8) 0.0178(7) 0.0153(7) -0.0081(6) 0.0014(6) -0.0026(5)
    C6 0.0197(8) 0.0195(7) 0.0206(7) -0.0105(6) 0.0010(6) -0.0036(5)
    C7 0.0213(9) 0.0222(7) 0.0212(7) -0.0147(7) 0.0018(6) -0.0044(6)
    C8 0.0143(8) 0.0279(8) 0.0151(7) -0.0123(7) 0.0019(6) -0.0030(6)
    C9 0.0168(8) 0.0191(7) 0.0182(7) -0.0064(6) -0.0003(6) -0.0016(5)
    C10 0.0176(8) 0.0187(7) 0.0185(7) -0.0098(6) 0.0018(6) -0.0023(5)
loop_
    _geom_bond_atom_site_label_1
    _geom_bond_atom_site_label_2
    _geom_bond_site_symmetry_2
    _geom_bond_distance
    _geom_bond_publ_flag
    Cl1 C8 . 1.7363(18) ?
    O1 C1 . 1.3161(19) ?
    O1 H1O . 0.829(10) ?
    O2 C1 . 1.219(2) ?
    O3 C4 . 1.220(2) ?
    O1W H11 . 0.842(9) ?
    O1W H12 . 0.836(10) ?
    N1 N2 . 1.360(2) ?
    N1 C4 . 1.379(2) ?
    N1 H1N . 0.878(9) ?
    N2 C2 . 1.281(2) ?
    C1 C2 . 1.495(2) ?
    C2 C3 . 1.497(2) ?
    C3 H3A . 0.9800 ?
    C3 H3B . 0.9800 ?
    C3 H3C . 0.9800 ?
    C4 C5 . 1.493(2) ?
    C5 C6 . 1.399(2) ?
    C5 C10 . 1.400(2) ?
    C6 C7 . 1.382(2) ?
    C6 H6 . 0.9500 ?
    C7 C8 . 1.393(2) ?
    C7 H7 . 0.9500 ?
    C8 C9 . 1.383(2) ?
    C9 C10 . 1.380(3) ?
    C9 H9 . 0.9500 ?
    C10 H10 . 0.9500 ?
loop_
    _geom_angle_atom_site_label_1
    _geom_angle_atom_site_label_2
    _geom_angle_atom_site_label_3
    _geom_angle_site_symmetry_1
    _geom_angle_site_symmetry_3
    _geom_angle
    _geom_angle_publ_flag
    C1 O1 H1O . . 120(3) ?
    H11 O1W H12 . . 103(2) ?
    N2 N1 C4 . . 116.41(12) ?
    N2 N1 H1N . . 124.6(14) ?
    C4 N1 H1N . . 118.6(14) ?
    C2 N2 N1 . . 119.24(13) ?
    O2 C1 O1 . . 119.90(16) ?
    O2 C1 C2 . . 121.04(14) ?
    O1 C1 C2 . . 119.06(13) ?
    N2 C2 C1 . . 114.38(13) ?
    N2 C2 C3 . . 126.56(16) ?
    C1 C2 C3 . . 119.03(14) ?
    C2 C3 H3A . . 109.5 ?
    C2 C3 H3B . . 109.5 ?
    H3A C3 H3B . . 109.5 ?
    C2 C3 H3C . . 109.5 ?
    H3A C3 H3C . . 109.5 ?
    H3B C3 H3C . . 109.5 ?
    O3 C4 N1 . . 121.63(16) ?
    O3 C4 C5 . . 121.44(15) ?
    N1 C4 C5 . . 116.93(13) ?
    C6 C5 C10 . . 119.14(15) ?
    C6 C5 C4 . . 117.42(14) ?
    C10 C5 C4 . . 123.44(14) ?
    C7 C6 C5 . . 120.85(14) ?
    C7 C6 H6 . . 119.6 ?
    C5 C6 H6 . . 119.6 ?
    C6 C7 C8 . . 118.77(14) ?
    C6 C7 H7 . . 120.6 ?
    C8 C7 H7 . . 120.6 ?
    C9 C8 C7 . . 121.30(17) ?
    C9 C8 Cl1 . . 119.04(13) ?
    C7 C8 Cl1 . . 119.67(13) ?
    C10 C9 C8 . . 119.64(15) ?
    C10 C9 H9 . . 120.2 ?
    C8 C9 H9 . . 120.2 ?
    C9 C10 C5 . . 120.28(14) ?
    C9 C10 H10 . . 119.9 ?
    C5 C10 H10 . . 119.9 ?
loop_
    _geom_torsion_atom_site_label_1
    _geom_torsion_atom_site_label_2
    _geom_torsion_atom_site_label_3
    _geom_torsion_atom_site_label_4
    _geom_torsion_site_symmetry_1
    _geom_torsion_site_symmetry_2
    _geom_torsion_site_symmetry_3
    _geom_torsion_site_symmetry_4
    _geom_torsion
    _geom_torsion_publ_flag
    C4 N1 N2 C2 . . . . 178.11(13) ?
    N1 N2 C2 C1 . . . . 177.31(11) ?
    N1 N2 C2 C3 . . . . -0.7(2) ?
    O2 C1 C2 N2 . . . . -164.68(14) ?
    O1 C1 C2 N2 . . . . 15.00(19) ?
    O2 C1 C2 C3 . . . . 13.5(2) ?
    O1 C1 C2 C3 . . . . -166.78(14) ?
    N2 N1 C4 O3 . . . . -3.7(2) ?
    N2 N1 C4 C5 . . . . 175.94(11) ?
    O3 C4 C5 C6 . . . . -15.2(2) ?
    N1 C4 C5 C6 . . . . 165.12(13) ?
    O3 C4 C5 C10 . . . . 163.61(15) ?
    N1 C4 C5 C10 . . . . -16.0(2) ?
    C10 C5 C6 C7 . . . . 0.7(2) ?
    C4 C5 C6 C7 . . . . 179.58(13) ?
    C5 C6 C7 C8 . . . . 0.0(2) ?
    C6 C7 C8 C9 . . . . -0.1(2) ?
    C6 C7 C8 Cl1 . . . . 179.90(11) ?
    C7 C8 C9 C10 . . . . -0.6(2) ?
    Cl1 C8 C9 C10 . . . . 179.43(11) ?
    C8 C9 C10 C5 . . . . 1.3(2) ?
    C6 C5 C10 C9 . . . . -1.3(2) ?
    C4 C5 C10 C9 . . . . 179.82(13) ?
loop_
    _geom_hbond_atom_site_label_D
    _geom_hbond_atom_site_label_H
    _geom_hbond_atom_site_label_A
    _geom_hbond_site_symmetry_A
    _geom_hbond_distance_DH
    _geom_hbond_distance_HA
    _geom_hbond_distance_DA
    _geom_hbond_angle_DHA
    _geom_hbond_publ_flag
    O1 H1O O1W . 0.830(10)
                         1.92(3) 2.659(2) 147(4) yes
    O1W H11 O2 1_545 0.840(10)
                             1.960(10)
                                     2.784(2) 165(2) yes
    O1W H12 O3 . 0.840(10)
                         1.980(10)
                                 2.809(2) 172(2) yes
    N1 H1N O1W 1_465 0.880(10)
                             2.48(2) 3.3596(18) 177(2) yes
