# Supplementary material for: 2-[(4-Chloro­benzo­yl)­hydrazono]­propionic acid monohydrate
Source: Acta Crystallogr Sect E Struct Rep Online. 2009 Mar 25;65(Pt 4):o816. doi: 10.1107/S1600536809009544 (PMC2969080; doi:10.1107/S1600536809009544)
Supplement: Supplementary file 2 [file e-65-0o816-Isup2.hkl]

# 
# h,k,l, Fc-squared, Fo-squared, sigma(Fo-squared) and status flag 
# 
data_I
_shelx_title '  P1: 733 Friedel pairs' 
_shelx_refln_list_code          4 
_shelx_F_calc_maximum       83.43 
_exptl_crystal_F_000       134.00 
_reflns_d_resolution_high  0.7703 
 
loop_ 
 _symmetry_equiv_pos_as_xyz 
 'x, y, z' 
 
_cell_length_a     6.6516 
_cell_length_b     6.9345 
_cell_length_c     7.0988 
_cell_angle_alpha  73.833 
_cell_angle_beta   80.182 
_cell_angle_gamma  61.613 
 
_shelx_F_squared_multiplier     1.000 
 
loop_ 
 _refln_index_h 
 _refln_index_k 
 _refln_index_l 
 _refln_F_squared_calc 
 _refln_F_squared_meas 
 _refln_F_squared_sigma 
 _refln_observed_status 
  -3  -4  -9        8.15        9.13      0.38 o 
  -2  -4  -9        4.94        5.65      0.31 o 
  -3  -3  -9       29.41       29.66      0.85 o 
  -2  -3  -9        2.04        2.46      0.17 o 
  -2  -2  -9        8.19        8.40      0.45 o 
  -1  -2  -9       43.71       45.64      1.12 o 
   0  -2  -9       18.67       19.75      0.66 o 
  -1  -1  -9       26.76       25.92      0.80 o 
   0  -1  -9        8.49        8.90      0.46 o 
  -4  -6  -8       18.85       21.23      0.60 o 
  -3  -6  -8       25.22       24.79      0.64 o 
  -2  -6  -8        8.97        8.22      0.37 o 
  -5  -5  -8        8.01        8.70      0.39 o 
  -4  -5  -8       31.17       32.76      0.76 o 
  -3  -5  -8       38.60       37.55      0.81 o 
  -2  -5  -8       17.68       17.95      0.51 o 
  -1  -5  -8       17.04       18.65      0.53 o 
  -5  -4  -8       41.30       43.54      1.07 o 
  -4  -4  -8       51.57       54.08      1.20 o 
  -3  -4  -8      122.74      120.04      1.90 o 
  -2  -4  -8        6.75        7.11      0.32 o 
  -1  -4  -8       26.37       27.05      0.62 o 
  -5  -3  -8        5.92        6.91      0.42 o 
  -4  -3  -8      103.80      103.97      2.03 o 
  -3  -3  -8       14.90       16.18      0.57 o 
  -2  -3  -8       11.55       12.01      0.30 o 
  -1  -3  -8       14.56       14.98      0.32 o 
  -4  -2  -8      120.79      118.91      2.30 o 
  -3  -2  -8       33.97       32.36      0.87 o 
  -2  -2  -8       39.07       36.99      0.92 o 
  -1  -2  -8        4.45        4.75      0.20 o 
   0  -2  -8       43.55       43.00      1.00 o 
   1  -2  -8       22.42       21.76      0.65 o 
  -4  -1  -8       17.53       18.09      0.65 o 
  -3  -1  -8       16.89       17.94      0.64 o 
  -2  -1  -8       33.84       33.13      0.88 o 
  -1  -1  -8        2.96        3.11      0.28 o 
   0  -1  -8       57.57       55.83      1.24 o 
   1  -1  -8        5.29        5.49      0.33 o 
  -3   0  -8       17.75       17.93      0.65 o 
  -2   0  -8       36.87       34.96      0.94 o 
  -1   0  -8        8.58        8.70      0.43 o 
   0   0  -8       53.10       49.07      1.15 o 
   1   0  -8       15.63       15.76      0.57 o 
  -2   1  -8       30.93       32.56      0.93 o 
  -1   1  -8        1.86        2.15      0.27 o 
   0   1  -8       17.00       15.66      0.59 o 
   1   1  -8       55.50       57.63      1.33 o 
   1   2  -8       49.90       51.48      1.25 o 
  -5  -7  -7        6.62        6.36      0.33 o 
  -4  -7  -7       30.65       31.99      0.76 o 
  -3  -7  -7        8.09        8.76      0.39 o 
  -2  -7  -7        2.61        2.64      0.23 o 
  -6  -6  -7       16.69       16.58      0.51 o 
  -5  -6  -7        3.31        3.52      0.26 o 
  -4  -6  -7       44.77       47.59      0.96 o 
  -3  -6  -7       17.07       16.63      0.50 o 
  -2  -6  -7        0.75        0.78      0.17 o 
  -1  -6  -7        3.96        4.06      0.26 o 
   0  -6  -7        1.90        2.41      0.23 o 
  -6  -5  -7       11.08       11.27      0.48 o 
  -5  -5  -7       73.77       74.80      1.33 o 
  -4  -5  -7       13.48       13.36      0.43 o 
  -3  -5  -7       24.22       23.48      0.57 o 
  -2  -5  -7        6.49        6.68      0.30 o 
  -1  -5  -7       50.37       50.76      0.96 o 
   0  -5  -7        8.60        9.26      0.35 o 
  -6  -4  -7       21.11       23.09      0.73 o 
  -5  -4  -7       11.62       12.84      0.49 o 
  -4  -4  -7       15.14       14.08      0.48 o 
  -3  -4  -7        9.07        8.72      0.24 o 
  -2  -4  -7        3.47        3.44      0.22 o 
  -1  -4  -7       20.61       19.90      0.49 o 
   0  -4  -7       26.70       26.91      0.59 o 
  -6  -3  -7       25.74       26.07      0.80 o 
  -5  -3  -7        2.48        2.41      0.27 o 
  -4  -3  -7        2.35        2.69      0.25 o 
  -3  -3  -7        2.24        1.87      0.21 o 
  -2  -3  -7       13.83       13.80      0.30 o 
  -1  -3  -7       14.82       14.31      0.29 o 
   0  -3  -7       14.94       14.65      0.34 o 
  -6  -2  -7       29.50       32.12      0.94 o 
  -5  -2  -7        2.32        3.12      0.29 o 
  -4  -2  -7        3.40        4.15      0.31 o 
  -3  -2  -7       19.57       20.91      0.63 o 
  -2  -2  -7       71.30       71.03      1.42 o 
  -1  -2  -7        6.84        7.19      0.33 o 
   0  -2  -7      107.86      110.90      1.90 o 
  -5  -1  -7        2.24        1.79      0.27 o 
  -4  -1  -7        9.57        8.91      0.42 o 
  -3  -1  -7       73.83       70.19      1.47 o 
  -2  -1  -7        4.56        4.70      0.29 o 
  -1  -1  -7       33.29       32.06      0.80 o 
   0  -1  -7       71.64       71.78      1.44 o 
  -4   0  -7       16.59       15.15      0.57 o 
  -3   0  -7       17.13       16.58      0.58 o 
  -2   0  -7        6.44        6.84      0.35 o 
  -1   0  -7       23.46       22.04      0.65 o 
   0   0  -7       59.54       60.01      1.28 o 
  -4   1  -7       35.43       33.93      0.96 o 
  -3   1  -7        2.64        2.19      0.28 o 
  -2   1  -7       58.04       56.25      1.27 o 
  -1   1  -7        0.49        0.51      0.18 o 
   0   1  -7       35.40       33.46      0.86 o 
   1   1  -7        0.39        0.41      0.15 o 
  -2   2  -7       38.69       36.91      0.99 o 
  -1   2  -7       18.82       19.80      0.66 o 
   0   2  -7       28.79       27.24      0.79 o 
   1   2  -7       32.58       32.90      0.88 o 
  -1   3  -7        6.82        6.65      0.41 o 
   0   3  -7        9.91       10.12      0.47 o 
   1   3  -7        0.53        0.69      0.20 o 
   2   3  -7       27.31       26.63      0.80 o 
  -5  -8  -6        0.94        0.66      0.19 o 
  -4  -8  -6       61.51       64.11      1.23 o 
  -3  -8  -6        5.06        4.86      0.32 o 
  -6  -7  -6       13.72       13.89      0.47 o 
  -5  -7  -6        5.21        5.08      0.30 o 
  -4  -7  -6      102.07      106.24      1.75 o 
  -3  -7  -6       57.65       57.50      1.09 o 
  -2  -7  -6       12.71       13.68      0.46 o 
  -1  -7  -6        6.00        5.81      0.32 o 
  -7  -6  -6       22.58       24.51      0.63 o 
  -6  -6  -6        8.62        8.86      0.36 o 
  -5  -6  -6       53.76       54.96      1.04 o 
  -4  -6  -6       24.33       24.75      0.61 o 
  -3  -6  -6       42.61       43.44      0.86 o 
  -2  -6  -6       26.97       27.28      0.63 o 
  -1  -6  -6       10.20       10.38      0.38 o 
   0  -6  -6       58.87       61.09      1.13 o 
   1  -6  -6        2.33        2.21      0.24 o 
  -5  -5  -6        9.81       10.16      0.27 o 
  -4  -5  -6        9.25        9.72      0.34 o 
  -3  -5  -6       36.82       33.57      0.69 o 
  -2  -5  -6       75.12       71.64      1.20 o 
  -1  -5  -6       30.90       28.70      0.63 o 
   0  -5  -6       73.40       73.23      1.24 o 
   1  -5  -6        6.50        6.66      0.31 o 
  -6  -4  -6       24.18       24.81      0.73 o 
  -5  -4  -6       12.07       12.77      0.46 o 
  -4  -4  -6       23.41       24.58      0.63 o 
  -3  -4  -6       60.61       59.55      0.77 o 
  -2  -4  -6      111.70      115.04      1.31 o 
  -1  -4  -6       11.17       11.42      0.34 o 
   0  -4  -6       26.87       25.92      0.56 o 
   1  -4  -6        9.80        9.96      0.34 o 
  -6  -3  -6       61.00       62.91      1.39 o 
  -5  -3  -6       18.17       18.60      0.59 o 
  -4  -3  -6       88.81       88.61      1.69 o 
  -3  -3  -6      178.40      184.52      3.14 o 
  -2  -3  -6      277.93      273.14      4.48 o 
  -1  -3  -6       19.23       18.44      0.43 o 
   0  -3  -6       60.93       57.97      0.73 o 
   1  -3  -6       22.71       22.93      0.49 o 
  -6  -2  -6       11.64       11.55      0.52 o 
  -5  -2  -6       20.47       21.81      0.67 o 
  -4  -2  -6        0.45        0.41      0.16 o 
  -3  -2  -6      438.63      454.48      7.37 o 
  -2  -2  -6       16.06       16.92      0.49 o 
  -1  -2  -6      103.18       99.27      1.79 o 
   0  -2  -6       13.97       13.58      0.35 o 
   1  -2  -6      148.11      152.24      2.15 o 
  -6  -1  -6       24.01       23.94      0.78 o 
  -5  -1  -6       12.66       12.76      0.52 o 
  -4  -1  -6       31.49       31.33      0.82 o 
  -3  -1  -6      186.10      184.70      3.21 o 
  -2  -1  -6       53.04       52.10      1.09 o 
  -1  -1  -6       64.64       60.21      1.20 o 
   0  -1  -6       38.84       37.24      0.83 o 
   1  -1  -6       57.87       58.80      0.91 o 
  -5   0  -6       10.46       10.41      0.48 o 
  -4   0  -6       61.09       57.64      1.28 o 
  -3   0  -6       31.05       30.82      0.80 o 
  -2   0  -6       24.89       25.24      0.68 o 
  -1   0  -6       98.52       92.71      1.74 o 
   0   0  -6        3.07        2.73      0.22 o 
  -5   1  -6        3.26        2.97      0.31 o 
  -4   1  -6       26.85       25.50      0.76 o 
  -3   1  -6        4.97        5.12      0.32 o 
  -2   1  -6       50.29       48.96      1.10 o 
  -1   1  -6       61.69       57.12      1.21 o 
   0   1  -6       40.69       36.35      0.86 o 
  -4   2  -6        8.04        7.71      0.44 o 
  -3   2  -6        8.55        8.28      0.42 o 
  -2   2  -6       33.40       32.11      0.86 o 
  -1   2  -6       74.02       73.90      1.51 o 
   0   2  -6        0.15        0.24      0.15 o 
   1   2  -6       40.95       37.93      0.91 o 
  -2   3  -6       79.37       80.16      1.68 o 
  -1   3  -6       10.83        9.18      0.42 o 
   0   3  -6        0.50        0.30      0.17 o 
   1   3  -6       25.61       23.99      0.70 o 
  -1   4  -6        6.90        6.68      0.32 o 
   0   4  -6       46.34       44.54      1.09 o 
   1   4  -6       21.13       20.35      0.66 o 
   2   4  -6       78.24       73.18      1.54 o 
  -6  -8  -5       27.17       27.41      0.79 o 
  -5  -8  -5        5.97        6.35      0.33 o 
  -4  -8  -5       41.81       42.07      0.90 o 
  -3  -8  -5       34.15       34.84      0.80 o 
  -2  -8  -5       22.38       24.20      0.66 o 
  -7  -7  -5       22.80       22.79      0.60 o 
  -6  -7  -5       34.41       36.79      0.79 o 
  -5  -7  -5        4.74        5.43      0.28 o 
  -4  -7  -5       30.38       30.70      0.70 o 
  -3  -7  -5       19.90       21.48      0.56 o 
  -2  -7  -5       35.16       36.67      0.79 o 
  -1  -7  -5        9.33        8.99      0.38 o 
   0  -7  -5       54.43       56.38      1.11 o 
  -7  -6  -5       57.41       58.95      1.09 o 
  -6  -6  -5        8.50        8.74      0.33 o 
  -5  -6  -5       25.42       24.64      0.58 o 
  -4  -6  -5        3.59        3.22      0.23 o 
  -3  -6  -5       94.13       92.90      1.50 o 
  -2  -6  -5        2.41        2.19      0.19 o 
  -1  -6  -5       27.30       26.78      0.62 o 
   0  -6  -5       43.41       39.22      0.82 o 
   1  -6  -5       29.15       29.06      0.69 o 
   2  -6  -5        4.14        4.47      0.30 o 
  -5  -5  -5       25.60       26.38      0.59 o 
  -4  -5  -5       35.75       36.70      0.57 o 
  -3  -5  -5       26.91       26.63      0.58 o 
  -2  -5  -5       30.50       28.56      0.60 o 
  -1  -5  -5        4.42        5.00      0.24 o 
   0  -5  -5       14.95       12.96      0.39 o 
   1  -5  -5        1.16        1.05      0.16 o 
   2  -5  -5       19.81       19.17      0.52 o 
  -5  -4  -5       22.88       22.50      0.62 o 
  -4  -4  -5      212.02      220.20      3.67 o 
  -3  -4  -5       45.14       44.29      0.59 o 
  -2  -4  -5       83.83       83.86      0.97 o 
  -1  -4  -5       27.74       26.28      0.54 o 
   0  -4  -5      106.40      100.97      1.53 o 
   1  -4  -5       16.22       13.76      0.38 o 
   2  -4  -5      126.08      125.13      1.89 o 
  -6  -3  -5       26.13       28.89      0.79 o 
  -5  -3  -5       55.20       53.76      1.15 o 
  -4  -3  -5        0.47        0.64      0.15 o 
  -3  -3  -5       13.04       12.70      0.39 o 
  -2  -3  -5       20.90       21.73      0.51 o 
  -1  -3  -5        7.48        7.31      0.25 o 
   0  -3  -5       37.04       36.39      0.65 o 
   1  -3  -5       81.42       80.56      1.24 o 
   2  -3  -5      412.02      418.70      5.63 o 
  -6  -2  -5       91.76       96.90      1.93 o 
  -5  -2  -5       60.04       56.67      1.22 o 
  -4  -2  -5        2.51        2.15      0.20 o 
  -3  -2  -5        0.47        0.27      0.12 o 
  -2  -2  -5        4.34        5.26      0.25 o 
  -1  -2  -5       35.57       35.39      0.74 o 
   0  -2  -5       56.48       58.34      0.91 o 
   1  -2  -5       46.28       48.75      0.79 o 
   2  -2  -5      208.67      215.90      2.96 o 
  -6  -1  -5       38.86       40.74      1.05 o 
  -5  -1  -5       54.58       55.28      1.22 o 
  -4  -1  -5        7.27        7.02      0.33 o 
  -3  -1  -5       11.29       11.31      0.41 o 
  -2  -1  -5       80.58       82.27      1.52 o 
  -1  -1  -5      107.93      115.70      2.02 o 
   1  -1  -5      267.27      284.52      3.80 o 
  -6   0  -5       55.84       58.57      1.38 o 
  -5   0  -5        4.93        5.28      0.35 o 
  -4   0  -5        4.28        3.81      0.28 o 
  -3   0  -5       19.66       19.28      0.57 o 
  -2   0  -5      128.69      116.74      2.09 o 
  -1   0  -5       10.50        9.98      0.36 o 
   0   0  -5      122.39      112.62      1.99 o 
  -5   1  -5       27.10       26.74      0.80 o 
  -4   1  -5        6.34        6.52      0.36 o 
  -3   1  -5       86.86       82.50      1.62 o 
  -2   1  -5        0.62        0.65      0.16 o 
  -1   1  -5       89.64       85.91      1.61 o 
   0   1  -5       38.31       35.14      0.79 o 
  -4   2  -5       19.86       18.77      0.64 o 
  -3   2  -5       42.19       39.10      0.95 o 
  -2   2  -5        5.84        6.29      0.34 o 
  -1   2  -5       89.73       84.63      1.63 o 
   0   2  -5        0.08        0.11      0.12 o 
  -3   3  -5        2.99        2.89      0.28 o 
  -2   3  -5       85.24       88.47      1.75 o 
  -1   3  -5       45.25       41.89      0.97 o 
   0   3  -5       43.61       43.93      0.99 o 
   1   3  -5       61.47       55.65      0.90 o 
  -2   4  -5       23.02       23.21      0.57 o 
  -1   4  -5        6.02        5.79      0.28 o 
   0   4  -5       18.30       17.02      0.44 o 
   1   4  -5       33.53       30.98      0.80 o 
  -1   5  -5       14.10       14.23      0.44 o 
   0   5  -5        5.49        5.61      0.28 o 
   1   5  -5       15.00       15.48      0.55 o 
   2   5  -5       12.64       13.37      0.50 o 
  -6  -8  -4       67.58       71.96      1.04 o 
  -5  -8  -4        3.08        3.08      0.24 o 
  -4  -8  -4       11.04       11.60      0.42 o 
  -3  -8  -4       35.26       38.60      0.85 o 
  -2  -8  -4       49.05       48.83      1.01 o 
  -1  -8  -4        0.97        1.53      0.23 o 
  -7  -7  -4       65.27       67.56      1.20 o 
  -6  -7  -4       36.37       35.19      0.60 o 
  -5  -7  -4       18.48       19.78      0.52 o 
  -4  -7  -4        4.56        4.24      0.26 o 
  -3  -7  -4      234.56      239.79      3.44 o 
  -2  -7  -4        2.71        2.50      0.21 o 
  -1  -7  -4       43.49       42.73      0.89 o 
   0  -7  -4        1.33        1.27      0.19 o 
   1  -7  -4        8.46        9.78      0.43 o 
  -7  -6  -4       84.44       89.13      1.46 o 
  -6  -6  -4       48.29       49.69      0.74 o 
  -4  -6  -4       25.90       23.78      0.54 o 
  -3  -6  -4      117.36      119.16      1.83 o 
  -2  -6  -4       91.47       86.57      1.40 o 
  -1  -6  -4        7.56        7.67      0.30 o 
   0  -6  -4        3.72        3.66      0.23 o 
   1  -6  -4        7.32        6.74      0.32 o 
  -6  -5  -4       43.06       43.29      0.82 o 
  -5  -5  -4       12.13       11.47      0.32 o 
  -4  -5  -4      156.71      167.96      2.42 o 
  -3  -5  -4       51.49       51.76      0.90 o 
  -2  -5  -4       61.44       64.89      1.08 o 
  -1  -5  -4       85.11       82.78      1.31 o 
   0  -5  -4       12.93       12.56      0.37 o 
   1  -5  -4      109.72      110.26      1.73 o 
   2  -5  -4        0.44        0.38      0.15 o 
  -5  -4  -4       10.29       10.01      0.37 o 
  -4  -4  -4       33.51       32.66      0.71 o 
  -3  -4  -4       19.07       17.60      0.29 o 
  -2  -4  -4       83.06       76.76      0.96 o 
  -1  -4  -4      182.51      194.25      2.05 o 
   0  -4  -4       71.12       67.88      1.09 o 
   1  -4  -4       99.76      102.82      1.57 o 
   2  -4  -4       21.68       20.77      0.50 o 
  -5  -3  -4      113.89      116.77      2.12 o 
  -4  -3  -4       23.86       23.47      0.41 o 
  -3  -3  -4       92.89       91.76      1.61 o 
  -2  -3  -4      111.22      113.19      1.24 o 
  -1  -3  -4      392.45      402.80      4.11 o 
   0  -3  -4        3.69        4.12      0.18 o 
   1  -3  -4       58.74       58.53      0.94 o 
   2  -3  -4       57.52       57.20      0.95 o 
  -5  -2  -4      118.28      120.28      2.20 o 
  -4  -2  -4       78.70       77.32      1.46 o 
  -3  -2  -4       96.95       91.28      1.63 o 
  -2  -2  -4     1018.14     1112.72     17.94 o 
  -1  -2  -4      385.21      374.17      5.96 o 
   0  -2  -4      128.04      126.80      1.77 o 
   1  -2  -4       56.13       55.73      0.86 o 
   2  -2  -4       71.04       72.27      1.09 o 
   3  -2  -4       15.48       14.30      0.35 o 
  -6  -1  -4       34.08       36.76      0.95 o 
  -5  -1  -4       12.99       13.43      0.48 o 
  -4  -1  -4       56.24       58.40      1.20 o 
  -3  -1  -4       10.62       11.36      0.37 o 
  -2  -1  -4     1473.86     1475.95     23.49 o 
  -1  -1  -4      127.85      150.33      2.51 o 
   1  -1  -4       57.56       56.45      0.84 o 
   2  -1  -4      231.60      248.39      3.32 o 
  -6   0  -4       31.36       33.31      0.92 o 
  -5   0  -4       64.38       60.59      1.31 o 
  -4   0  -4       12.53       12.83      0.46 o 
  -3   0  -4      161.81      162.10      2.79 o 
  -2   0  -4      166.95      182.59      3.07 o 
  -1   0  -4       28.56       26.87      0.61 o 
   2   0  -4      110.23      118.21      1.61 o 
  -5   1  -4       28.20       27.03      0.78 o 
  -4   1  -4        9.17        9.41      0.41 o 
  -3   1  -4      132.15      130.68      2.33 o 
  -2   1  -4       59.93       56.86      1.14 o 
  -1   1  -4       68.59       69.10      1.30 o 
   0   1  -4      212.38      205.86      3.41 o 
  -5   2  -4        5.73        6.53      0.40 o 
  -4   2  -4       10.95       10.27      0.44 o 
  -3   2  -4       42.76       39.97      0.92 o 
  -2   2  -4       16.74       13.99      0.45 o 
  -1   2  -4      116.48      109.14      1.96 o 
   0   2  -4      105.43      104.98      1.87 o 
  -4   3  -4       16.04       16.84      0.48 o 
  -3   3  -4        8.50        8.53      0.39 o 
  -2   3  -4       12.21       11.63      0.44 o 
  -1   3  -4       67.65       67.15      1.32 o 
   0   3  -4      124.04      125.01      2.21 o 
   1   3  -4        8.39        8.39      0.38 o 
  -3   4  -4       22.72       22.03      0.56 o 
  -2   4  -4        1.71        1.40      0.17 o 
  -1   4  -4      228.55      226.35      3.06 o 
   0   4  -4       13.81       14.80      0.52 o 
   1   4  -4       19.35       18.04      0.41 o 
  -2   5  -4        1.68        2.50      0.38 o 
  -1   5  -4      106.22      108.82      1.65 o 
   0   5  -4        2.46        2.58      0.19 o 
   1   5  -4       62.24       58.41      0.97 o 
   2   5  -4       63.59       57.17      1.20 o 
   0   6  -4        9.75       10.42      0.63 o 
   1   6  -4        4.98        4.68      0.42 o 
   2   6  -4       35.23       34.37      0.86 o 
  -7  -8  -3       10.40       10.86      0.58 o 
  -6  -8  -3        4.74        5.29      0.23 o 
  -5  -8  -3       17.80       18.16      0.42 o 
  -4  -8  -3        2.61        2.76      0.24 o 
  -3  -8  -3       30.22       33.23      0.76 o 
  -2  -8  -3        7.91        9.43      0.40 o 
  -1  -8  -3        8.32        8.86      0.41 o 
  -7  -7  -3        2.24        2.28      0.16 o 
  -6  -7  -3       26.08       25.94      0.49 o 
  -5  -7  -3       69.09       67.00      1.27 o 
  -4  -7  -3       17.33       17.29      0.46 o 
  -3  -7  -3       80.18       79.57      1.34 o 
  -2  -7  -3       49.33       49.62      0.96 o 
  -1  -7  -3       56.15       58.62      1.10 o 
   0  -7  -3        1.06        1.07      0.20 o 
  -7  -6  -3       34.26       34.77      0.57 o 
  -6  -6  -3       13.39       14.53      0.33 o 
  -5  -6  -3       40.08       39.48      0.61 o 
  -4  -6  -3        5.74        6.18      0.26 o 
  -3  -6  -3       34.06       32.99      0.67 o 
  -2  -6  -3       66.93       66.38      1.12 o 
  -1  -6  -3       24.09       24.04      0.57 o 
   0  -6  -3       18.27       18.23      0.50 o 
   1  -6  -3       82.82       79.44      1.38 o 
  -7  -5  -3       98.08      104.14      1.61 o 
  -6  -5  -3      211.45      217.24      2.47 o 
  -5  -5  -3        4.04        4.47      0.17 o 
  -4  -5  -3       73.00       75.01      1.18 o 
  -3  -5  -3        3.51        4.67      0.20 o 
  -2  -5  -3      147.19      147.22      2.13 o 
  -1  -5  -3        2.33        2.55      0.18 o 
   0  -5  -3       74.09       73.80      1.21 o 
   1  -5  -3       58.55       50.85      0.93 o 
  -5  -4  -3       39.04       38.93      0.93 o 
  -4  -4  -3       45.29       44.79      0.76 o 
  -3  -4  -3      247.53      261.82      3.57 o 
  -2  -4  -3       45.51       44.46      0.75 o 
  -1  -4  -3      116.96      120.51      1.75 o 
   0  -4  -3       79.36       84.98      1.30 o 
   1  -4  -3       49.38       48.06      0.85 o 
   2  -4  -3       10.08       10.72      0.35 o 
  -5  -3  -3      138.02      157.46      3.04 o 
  -4  -3  -3       85.83       85.30      1.14 o 
  -3  -3  -3      341.18      366.36      5.85 o 
  -2  -3  -3      119.15      117.99      1.27 o 
  -1  -3  -3      121.46      124.84      1.89 o 
   0  -3  -3       31.55       34.47      0.60 o 
   1  -3  -3      130.90      135.10      1.93 o 
   2  -3  -3       75.57       73.30      1.15 o 
   3  -3  -3      263.30      269.73      7.67 o 
  -4  -2  -3      106.20      106.28      1.39 o 
  -3  -2  -3       10.59       10.54      0.32 o 
  -2  -2  -3       26.98       26.57      0.54 o 
  -1  -2  -3       84.84       94.35      1.02 o 
   0  -2  -3       11.95       11.50      0.26 o 
   1  -2  -3       90.78       92.78      1.33 o 
   2  -2  -3      137.02      136.36      1.92 o 
   5  -2  -3       52.86       52.58      1.99 o 
  -5  -1  -3      177.53      189.80      3.28 o 
  -4  -1  -3      168.72      171.29      2.92 o 
  -3  -1  -3       18.90       18.98      0.48 o 
  -2  -1  -3       10.68       12.04      0.34 o 
  -1  -1  -3       19.96       24.11      0.50 o 
   1  -1  -3      262.76      281.98      3.74 o 
   2  -1  -3      204.14      239.08      3.20 o 
   6  -1  -3      127.57      144.57      4.63 o 
  -5   0  -3       82.74       81.20      1.61 o 
  -4   0  -3       71.54       67.49      1.33 o 
  -3   0  -3       22.49       20.78      0.53 o 
  -2   0  -3       27.72       25.01      0.56 o 
  -1   0  -3      379.51      397.25      6.32 o 
   2   0  -3      419.77      471.76      6.22 o 
   7   0  -3       17.69       17.79      1.11 o 
  -5   1  -3       84.17       88.13      1.76 o 
  -4   1  -3       11.94       12.50      0.44 o 
  -3   1  -3        2.57        2.94      0.22 o 
  -2   1  -3       31.53       30.82      0.68 o 
  -1   1  -3      137.15      127.11      2.16 o 
  -5   2  -3       29.63       31.23      0.85 o 
  -4   2  -3       96.67       91.98      1.77 o 
  -3   2  -3       13.07       13.11      0.44 o 
  -2   2  -3      229.25      220.93      3.68 o 
  -1   2  -3       33.06       32.11      0.69 o 
   0   2  -3      364.39      356.65      5.73 o 
   2   2  -3      203.81      207.03      4.28 o 
  -5   3  -3       10.70       11.27      0.71 o 
  -4   3  -3       50.70       51.39      0.94 o 
  -3   3  -3       50.07       45.77      1.13 o 
  -2   3  -3       13.44       13.00      0.42 o 
  -1   3  -3       51.09       51.04      1.02 o 
   0   3  -3       38.99       38.82      0.64 o 
   1   3  -3       15.82       14.18      0.50 o 
   2   3  -3       48.19       49.13      1.16 o 
  -4   4  -3       43.54       45.34      1.55 o 
  -3   4  -3        9.73        9.68      0.34 o 
  -2   4  -3       12.16       12.19      0.36 o 
  -1   4  -3      141.78      141.85      1.99 o 
   0   4  -3       87.27       79.12      1.18 o 
   1   4  -3       55.83       53.89      0.85 o 
   2   4  -3      117.84      112.09      2.51 o 
  -2   5  -3        7.03        7.54      0.56 o 
  -1   5  -3       22.04       21.59      0.88 o 
   0   5  -3        6.81        7.26      0.27 o 
   1   5  -3       24.96       24.68      0.50 o 
   2   5  -3       44.84       42.80      1.18 o 
  -1   6  -3       12.80       14.58      0.77 o 
   0   6  -3       29.54       28.33      1.05 o 
   1   6  -3        1.73        2.15      0.31 o 
   2   6  -3       24.40       26.28      0.89 o 
   1   7  -3       37.44       42.93      1.39 o 
  -7  -8  -2       25.09       27.37      0.97 o 
  -6  -8  -2       47.78       48.47      1.37 o 
  -5  -8  -2       77.48       75.94      1.08 o 
  -4  -8  -2       15.34       14.83      0.46 o 
  -3  -8  -2       48.41       50.08      0.99 o 
  -2  -8  -2        3.27        3.35      0.26 o 
  -1  -8  -2       43.03       49.84      1.05 o 
  -7  -7  -2       46.23       47.94      1.31 o 
  -6  -7  -2        7.74        7.61      0.24 o 
  -5  -7  -2       81.32       80.41      1.08 o 
  -4  -7  -2        5.49        5.97      0.27 o 
  -3  -7  -2        0.01        0.26      0.12 o 
  -2  -7  -2      116.72      119.87      1.88 o 
  -1  -7  -2       22.83       22.83      0.59 o 
  -7  -6  -2       34.69       37.89      1.09 o 
  -6  -6  -2      166.18      169.48      3.51 o 
  -5  -6  -2       40.74       41.08      0.62 o 
  -4  -6  -2       42.14       43.80      0.79 o 
  -3  -6  -2       16.71       15.56      0.41 o 
  -2  -6  -2      472.11      499.66      6.73 o 
  -1  -6  -2       20.51       20.05      0.51 o 
   0  -6  -2       81.04       77.80      1.32 o 
  -7  -5  -2       81.65       84.71      1.90 o 
  -6  -5  -2      134.91      138.70      1.64 o 
  -5  -5  -2      143.66      143.35      1.68 o 
  -4  -5  -2       29.10       27.91      0.54 o 
  -3  -5  -2      146.05      148.19      2.12 o 
  -2  -5  -2       71.29       72.53      1.14 o 
  -1  -5  -2       83.20       83.92      1.32 o 
   0  -5  -2       13.75       13.62      0.38 o 
   1  -5  -2        6.37        6.75      0.30 o 
  -6  -4  -2       53.59       56.31      1.30 o 
  -5  -4  -2       54.09       53.76      1.22 o 
  -4  -4  -2       18.39       19.07      0.32 o 
  -3  -4  -2      273.75      293.58      3.95 o 
  -2  -4  -2      172.66      186.05      2.57 o 
  -1  -4  -2       80.33       76.74      1.17 o 
   0  -4  -2      224.11      241.34      3.32 o 
   1  -4  -2       15.42       17.38      0.42 o 
  -6  -3  -2       23.43       24.70      0.67 o 
  -5  -3  -2      149.07      158.69      3.09 o 
  -4  -3  -2       17.38       17.73      0.49 o 
  -2  -3  -2       34.17       28.42      0.49 o 
  -1  -3  -2      147.17      153.29      2.12 o 
   0  -3  -2      449.39      478.74      5.72 o 
   1  -3  -2       55.78       52.63      0.75 o 
   2  -3  -2      138.20      142.40      4.10 o 
   3  -3  -2       31.70       31.47      1.19 o 
  -5  -2  -2       31.18       31.75      0.74 o 
  -4  -2  -2      458.00      497.51      9.16 o 
  -3  -2  -2       47.17       46.25      0.65 o 
  -2  -2  -2      190.71      174.71      2.82 o 
  -1  -2  -2      328.81      338.23      3.44 o 
   0  -2  -2      915.27      972.67     12.96 o 
   1  -2  -2       57.17       67.68      1.00 o 
   2  -2  -2       82.05       88.29      1.30 o 
   3  -2  -2      123.49      120.46      3.59 o 
   4  -2  -2       31.54       35.12      1.38 o 
   5  -2  -2       41.58       42.29      1.68 o 
   6  -2  -2       73.96       75.69      2.71 o 
  -4  -1  -2      102.04      102.04      1.33 o 
  -3  -1  -2      409.46      426.46      5.15 o 
  -2  -1  -2       59.01       53.73      0.96 o 
  -1  -1  -2     6961.27     5286.85     89.44 o 
   0  -1  -2      218.58      215.24      2.86 o 
   1  -1  -2      806.65      833.97     11.09 o 
   2  -1  -2       14.92       14.17      0.28 o 
   5  -1  -2       40.94       41.49      1.64 o 
   6  -1  -2       15.71       16.33      0.99 o 
  -4   0  -2       22.48       24.80      0.63 o 
  -3   0  -2       55.97       51.53      0.99 o 
  -2   0  -2        4.99        4.67      0.20 o 
  -1   0  -2     2990.99     2585.05     47.37 o 
   1   0  -2      425.68      416.64      5.57 o 
   2   0  -2      329.93      374.52      4.95 o 
   6   0  -2       40.39       37.43      1.61 o 
   7   0  -2       12.59       14.30      0.99 o 
  -4   1  -2      143.49      145.67      2.56 o 
  -3   1  -2       26.13       28.05      0.64 o 
  -2   1  -2      615.14      616.09      9.74 o 
  -1   1  -2      252.72      239.47      3.86 o 
   7   1  -2       40.20       38.77      1.73 o 
  -6   2  -2        6.20        6.84      0.55 o 
  -5   2  -2       19.02       19.17      0.83 o 
  -4   2  -2       54.22       56.09      1.18 o 
  -3   2  -2        7.59        7.12      0.30 o 
  -2   2  -2      228.12      230.85      3.79 o 
  -1   2  -2       66.44       58.21      1.07 o 
   0   2  -2      272.10      270.23      4.34 o 
   1   2  -2      301.10      316.92      6.52 o 
   2   2  -2      245.91      261.77      5.39 o 
  -5   3  -2        0.98        1.19      0.31 o 
  -4   3  -2       16.93       18.54      0.47 o 
  -3   3  -2       12.87       12.27      0.35 o 
  -2   3  -2       56.99       57.55      0.91 o 
  -1   3  -2       33.15       31.69      0.55 o 
   0   3  -2      150.97      148.82      1.98 o 
   1   3  -2      251.77      276.17      5.77 o 
   2   3  -2       40.14       37.47      0.91 o 
   3   3  -2      203.87      208.33      4.30 o 
  -4   4  -2        4.47        4.80      0.49 o 
  -3   4  -2       24.33       25.76      0.56 o 
  -2   4  -2       16.99       16.23      0.40 o 
  -1   4  -2        5.06        4.57      0.34 o 
   0   4  -2      213.16      212.67      2.80 o 
   1   4  -2       75.05       76.78      1.10 o 
   2   4  -2        1.10        1.96      0.21 o 
   3   4  -2      143.31      146.81      3.13 o 
  -3   5  -2        0.01        0.30      0.26 o 
  -2   5  -2       46.52       44.80      1.42 o 
  -1   5  -2        7.96        7.71      0.50 o 
   0   5  -2      378.00      374.61      4.82 o 
   1   5  -2       53.29       51.91      0.82 o 
   2   5  -2       54.11       56.09      1.44 o 
   3   5  -2       12.18       10.39      0.43 o 
  -2   6  -2        2.36        3.00      0.42 o 
  -1   6  -2       19.06       22.11      0.94 o 
   0   6  -2       56.48       57.61      1.67 o 
   1   6  -2       12.05       13.37      0.63 o 
   2   6  -2       43.42       41.03      1.19 o 
   0   7  -2        7.70        7.78      0.57 o 
   1   7  -2        8.87        8.60      0.55 o 
   2   7  -2        2.89        3.01      0.34 o 
  -6  -8  -1       16.65       18.26      0.76 o 
  -5  -8  -1        0.24        0.07      0.11 o 
  -4  -8  -1       11.69       13.55      0.35 o 
  -3  -8  -1       19.42       21.05      0.57 o 
  -2  -8  -1       20.04       21.80      0.61 o 
  -7  -7  -1       16.04       16.28      0.70 o 
  -6  -7  -1       13.38       13.48      0.61 o 
  -5  -7  -1        7.50        6.56      0.23 o 
  -4  -7  -1       23.64       25.12      0.77 o 
  -3  -7  -1        0.92        1.42      0.17 o 
  -2  -7  -1       21.76       21.55      0.55 o 
  -1  -7  -1       14.33       15.77      0.49 o 
  -8  -6  -1       13.27       12.78      0.59 o 
  -7  -6  -1       30.77       31.07      0.96 o 
  -6  -6  -1        2.61        2.22      0.26 o 
  -5  -6  -1       61.88       59.39      0.81 o 
  -4  -6  -1      146.44      135.10      1.69 o 
  -3  -6  -1       42.13       41.81      0.77 o 
  -2  -6  -1      152.82      156.94      2.30 o 
  -1  -6  -1       81.58       82.01      1.35 o 
  -8  -5  -1        0.70        0.92      0.22 o 
  -7  -5  -1       29.34       27.87      0.85 o 
  -6  -5  -1      194.22      207.42      4.15 o 
  -5  -5  -1       14.17       14.85      0.29 o 
  -4  -5  -1       33.87       34.36      0.51 o 
  -3  -5  -1       19.71       19.40      0.41 o 
  -2  -5  -1       13.84       14.57      0.36 o 
  -1  -5  -1      149.13      146.92      2.13 o 
   0  -5  -1        2.83        2.72      0.19 o 
  -7  -4  -1       61.74       63.43      1.49 o 
  -6  -4  -1      123.88      129.50      1.51 o 
  -5  -4  -1      352.37      363.40      3.96 o 
  -4  -4  -1        9.32       10.13      0.21 o 
  -3  -4  -1       90.29       96.84      1.40 o 
  -2  -4  -1       55.26       59.78      0.92 o 
  -1  -4  -1       82.06       73.37      1.12 o 
   0  -4  -1       41.07       45.01      0.67 o 
   1  -4  -1       72.28       73.62      2.16 o 
  -7  -3  -1        5.54        5.03      0.32 o 
  -6  -3  -1       52.27       54.98      1.26 o 
  -5  -3  -1      100.56      102.69      2.10 o 
  -4  -3  -1      179.14      192.68      3.70 o 
  -3  -3  -1      137.61      150.75      1.68 o 
  -2  -3  -1      728.43      761.61      9.95 o 
  -1  -3  -1      287.01      321.32      4.29 o 
   0  -3  -1      283.95      304.03      3.69 o 
   1  -3  -1      211.86      245.99      3.20 o 
   2  -3  -1       63.90       60.87      1.88 o 
   3  -3  -1       15.39       14.70      0.70 o 
   4  -3  -1       47.45       45.89      1.66 o 
  -6  -2  -1       21.26       20.91      0.61 o 
  -5  -2  -1       87.16       84.07      1.73 o 
  -4  -2  -1      258.04      282.28      5.28 o 
  -3  -2  -1      383.60      422.88      7.81 o 
  -1  -2  -1      516.80      519.67      6.91 o 
   0  -2  -1       49.28       50.34      0.64 o 
   1  -2  -1       76.27       70.65      0.93 o 
   2  -2  -1      110.96      119.56      3.47 o 
   3  -2  -1      226.76      223.30      6.37 o 
   4  -2  -1      453.27      452.16     12.65 o 
   5  -2  -1       35.35       36.48      1.48 o 
   6  -2  -1       15.52       16.69      0.97 o 
  -5  -1  -1       44.16       46.25      1.03 o 
  -4  -1  -1      181.34      213.44      4.02 o 
  -3  -1  -1      147.03      155.10      2.92 o 
  -2  -1  -1        6.89        7.94      0.16 o 
  -1  -1  -1       34.39       35.28      0.61 o 
   0  -1  -1      148.35      151.46      2.04 o 
   1  -1  -1       21.77       20.49      0.34 o 
   3  -1  -1      125.95      119.76      3.55 o 
   4  -1  -1      552.19      551.89     15.34 o 
   5  -1  -1        5.65        5.98      0.55 o 
   6  -1  -1       32.83       30.88      1.41 o 
   7  -1  -1       48.10       51.60      2.11 o 
  -5   0  -1      225.35      242.58      4.59 o 
  -4   0  -1      204.21      225.10      4.23 o 
  -3   0  -1      345.83      359.45      4.40 o 
  -2   0  -1      108.16      100.19      1.41 o 
  -1   0  -1       55.66       54.88      0.93 o 
   1   0  -1       83.03       84.66      1.18 o 
   5   0  -1       31.70       30.61      1.29 o 
   6   0  -1       29.29       33.90      1.50 o 
   7   0  -1      125.90      138.01      4.51 o 
  -6   1  -1       32.05       33.37      1.12 o 
  -3   1  -1      103.65      110.89      1.93 o 
  -2   1  -1      101.55       95.87      1.64 o 
  -1   1  -1       28.01       28.56      0.55 o 
   1   1  -1      118.00      116.83      2.49 o 
   6   1  -1       44.34       43.72      1.75 o 
   7   1  -1       19.31       19.46      1.13 o 
  -6   2  -1        8.65        9.71      0.61 o 
  -5   2  -1       46.33       48.42      1.45 o 
  -4   2  -1       45.40       47.58      1.37 o 
  -3   2  -1       16.52       17.53      0.64 o 
  -2   2  -1       86.59      101.94      1.76 o 
  -1   2  -1      148.53      150.14      1.96 o 
   0   2  -1      304.21      299.04      3.76 o 
   1   2  -1      503.92      506.16     10.47 o 
   2   2  -1      253.02      257.28      5.30 o 
   7   2  -1       43.39       43.03      1.82 o 
   8   2  -1        5.40        5.57      0.66 o 
  -5   3  -1       59.67       65.43      1.90 o 
  -4   3  -1       22.71       22.42      0.89 o 
  -3   3  -1      146.26      141.39      2.00 o 
  -2   3  -1       38.87       38.29      0.64 o 
  -1   3  -1      215.93      219.14      2.84 o 
   0   3  -1       17.82       20.51      0.82 o 
   1   3  -1      360.41      375.00      7.74 o 
   2   3  -1       70.73       83.55      1.83 o 
   3   3  -1       81.70       86.72      1.86 o 
   8   3  -1       48.88       48.01      2.07 o 
  -4   4  -1       26.43       28.70      1.09 o 
  -3   4  -1       59.34       53.97      1.58 o 
  -2   4  -1       77.87       75.74      1.14 o 
  -1   4  -1        0.51        1.80      0.25 o 
   0   4  -1      155.68      149.35      1.99 o 
   1   4  -1        5.16        6.37      0.85 o 
   2   4  -1       42.36       39.85      1.02 o 
   3   4  -1       75.58       79.08      1.77 o 
   4   4  -1       94.18       95.10      2.06 o 
   8   4  -1       50.24       52.53      2.20 o 
  -3   5  -1       52.55       53.59      1.66 o 
  -2   5  -1        6.20        5.89      0.47 o 
  -1   5  -1       53.24       50.15      1.45 o 
   0   5  -1      126.43      124.38      2.92 o 
   1   5  -1      163.29      160.72      2.14 o 
   2   5  -1       59.12       53.95      1.37 o 
   3   5  -1      173.97      161.01      3.49 o 
   4   5  -1       50.12       47.81      1.18 o 
  -2   6  -1       11.25       10.89      0.67 o 
  -1   6  -1        5.34        5.75      0.49 o 
   0   6  -1       17.04       18.55      0.79 o 
   1   6  -1        6.36        6.19      0.44 o 
   2   6  -1        8.06        7.24      0.42 o 
   3   6  -1       28.24       25.50      0.82 o 
   0   7  -1        6.26        6.93      0.51 o 
   1   7  -1       32.31       31.17      1.09 o 
   2   7  -1        6.30        6.45      0.44 o 
   3   7  -1       25.04       25.53      0.88 o 
   2   8  -1       65.06       68.68      1.93 o 
   3   8  -1       11.01       12.04      0.63 o 
  -6  -8   0        1.92        2.14      0.31 o 
  -5  -8   0       20.87       22.21      0.84 o 
  -4  -8   0        1.77        1.88      0.38 o 
  -3  -8   0        0.09       -0.03      0.15 o 
  -7  -7   0       32.58       35.12      1.12 o 
  -6  -7   0       73.15       75.52      1.87 o 
  -5  -7   0       62.81       59.60      1.54 o 
  -4  -7   0      156.45      150.77      1.82 o 
  -3  -7   0       25.89       25.54      0.49 o 
  -8  -6   0       15.73       15.34      0.67 o 
  -7  -6   0        7.24        7.07      0.43 o 
  -6  -6   0       20.82       24.63      0.84 o 
  -5  -6   0       47.26       43.94      1.18 o 
  -4  -6   0       40.85       38.16      0.58 o 
  -3  -6   0       32.13       33.67      0.54 o 
  -2  -6   0       29.24       29.86      0.63 o 
  -8  -5   0       48.06       50.72      1.36 o 
  -7  -5   0       60.07       59.15      1.48 o 
  -6  -5   0       51.16       51.52      1.31 o 
  -5  -5   0      258.25      260.26      5.08 o 
  -4  -5   0       76.50       78.29      0.97 o 
  -3  -5   0       20.23       23.01      0.39 o 
  -2  -5   0        5.48        6.35      0.23 o 
  -1  -5   0      464.65      484.77      6.50 o 
  -8  -4   0       93.20      102.60      2.31 o 
  -7  -4   0       35.92       36.60      1.02 o 
  -6  -4   0      168.75      165.46      3.35 o 
  -5  -4   0      181.83      187.73      2.86 o 
  -4  -4   0      253.60      266.30      2.91 o 
  -3  -4   0       54.80       57.10      0.72 o 
  -2  -4   0      342.81      378.08      5.03 o 
  -1  -4   0       82.23       83.55      1.25 o 
   0  -4   0       62.34       61.27      1.82 o 
   1  -4   0       44.91       49.13      1.55 o 
   2  -4   0        8.14        6.44      0.43 o 
  -7  -3   0       23.82       22.59      0.73 o 
  -6  -3   0       59.31       54.41      1.29 o 
  -5  -3   0       82.03       80.94      1.74 o 
  -4  -3   0       77.65       84.61      2.81 o 
  -3  -3   0      174.33      181.60      2.00 o 
  -2  -3   0      309.88      352.26      4.04 o 
  -1  -3   0      423.84      428.53      5.66 o 
   0  -3   0       70.79       71.18      0.95 o 
   1  -3   0      343.24      371.60     10.25 o 
   2  -3   0       24.28       23.27      0.88 o 
   3  -3   0       99.14       96.05      2.95 o 
   4  -3   0       15.39       13.38      0.74 o 
  -7  -2   0       82.87       76.68      1.75 o 
  -6  -2   0       87.84       87.15      1.88 o 
  -5  -2   0       94.98       96.57      2.00 o 
  -4  -2   0      152.40      161.38      3.13 o 
  -3  -2   0      203.44      248.23      4.68 o 
  -2  -2   0      229.35      229.95      2.50 o 
  -1  -2   0       91.47       91.60      1.27 o 
   0  -2   0      316.80      321.53      3.87 o 
   1  -2   0      848.89      901.47     25.07 o 
   2  -2   0       23.84       22.90      0.84 o 
   3  -2   0      172.94      169.27      4.90 o 
   4  -2   0       41.37       38.86      1.46 o 
   5  -2   0       18.85       18.43      0.95 o 
   6  -2   0        6.39        5.46      0.59 o 
  -6  -1   0       31.27       29.57      0.81 o 
  -5  -1   0      175.16      182.98      3.56 o 
  -4  -1   0       41.42       40.63      0.92 o 
  -3  -1   0      818.81      909.92     17.00 o 
  -2  -1   0       95.96       97.28      1.88 o 
  -1  -1   0        1.75        1.77      0.05 o 
   0  -1   0     1515.67     1503.51     39.57 o 
   1  -1   0      455.04      429.62     12.10 o 
   2  -1   0       19.96       22.24      0.81 o 
   3  -1   0       38.91       40.18      1.38 o 
   4  -1   0      104.34      101.96      3.16 o 
   5  -1   0       18.08       17.82      0.90 o 
   6  -1   0       41.35       39.35      1.63 o 
   7  -1   0       43.11       45.04      1.91 o 
  -6   0   0       39.10       43.28      0.81 o 
  -5   0   0        5.15        5.17      0.28 o 
  -4   0   0      165.84      168.85      3.25 o 
  -3   0   0       25.32       27.58      0.64 o 
  -2   0   0     1298.88     1335.03     24.76 o 
  -1   0   0      123.54      132.70      2.53 o 
   2   0   0     1302.00     1276.42     35.51 o 
   3   0   0       23.25       25.32      0.96 o 
   4   0   0      162.96      164.46      4.85 o 
   5   0   0        5.95        5.88      0.51 o 
   6   0   0       38.18       37.10      1.56 o 
   7   0   0       15.84       15.52      0.98 o 
  -6   1   0       43.46       46.96      1.38 o 
  -5   1   0       19.92       22.39      0.58 o 
  -4   1   0      108.73      112.48      1.69 o 
  -3   1   0       40.82       45.14      0.98 o 
  -2   1   0       18.53       23.14      0.54 o 
  -1   1   0      453.21      456.88      6.97 o 
   0   1   0     1514.92     1414.54     32.85 o 
   1   1   0        2.65        2.24      0.10 o 
   4   1   0       43.60       39.46      1.41 o 
   5   1   0      171.88      173.90      5.19 o 
   6   1   0       33.57       30.94      1.38 o 
   7   1   0       49.57       43.76      1.85 o 
  -6   2   0        7.05        6.35      0.49 o 
  -5   2   0       19.30       20.24      0.80 o 
  -4   2   0       42.25       43.32      1.25 o 
  -3   2   0      172.63      176.48      3.88 o 
  -2   2   0       25.32       26.26      0.77 o 
  -1   2   0      847.03      909.82     13.97 o 
   0   2   0      322.77      317.48      4.01 o 
   1   2   0       88.53       89.02      1.92 o 
   2   2   0      230.95      229.52      4.74 o 
   5   2   0       91.22       88.41      2.84 o 
   6   2   0       88.23       85.17      2.88 o 
   7   2   0       80.82       73.07      2.68 o 
   8   2   0       30.18       30.23      1.53 o 
  -5   3   0       18.92       20.83      0.87 o 
  -4   3   0       14.32       13.72      0.65 o 
  -3   3   0      100.09      101.12      2.45 o 
  -2   3   0       22.65       21.90      0.74 o 
  -1   3   0      346.71      372.25      4.71 o 
   0   3   0       69.48       67.72      0.99 o 
   1   3   0      431.20      439.01      9.01 o 
   2   3   0      316.73      347.09      7.13 o 
   3   3   0      180.60      185.35      3.87 o 
   6   3   0       58.14       52.32      1.94 o 
   7   3   0       23.34       21.95      1.17 o 
   8   3   0       13.50       14.68      1.02 o 
  -4   4   0        6.34        6.58      0.50 o 
  -3   4   0       40.56       40.94      1.28 o 
  -2   4   0        8.65        7.59      0.46 o 
  -1   4   0       43.01       45.60      0.73 o 
   0   4   0       59.73       59.26      0.85 o 
   1   4   0       82.05       85.45      1.45 o 
   2   4   0      347.87      368.13      7.62 o 
   3   4   0       51.40       52.26      1.24 o 
   4   4   0      253.17      247.69      5.16 o 
   7   4   0       34.46       34.49      1.54 o 
   8   4   0       94.20      106.91      3.72 o 
  -3   5   0        1.09        1.60      0.32 o 
  -2   5   0       14.16       14.17      0.68 o 
  -1   5   0       58.00       54.78      1.54 o 
   0   5   0        7.91        8.14      0.46 o 
   1   5   0      471.31      466.02      9.71 o 
   2   5   0        6.34        6.37      0.34 o 
   3   5   0       20.80       21.53      0.67 o 
   4   5   0       75.14       76.72      1.78 o 
   7   5   0       59.47       59.26      2.24 o 
   8   5   0       48.56       51.36      2.15 o 
  -2   6   0        0.07        0.07      0.23 o 
  -1   6   0       37.73       37.37      1.25 o 
   0   6   0        3.33        2.86      0.32 o 
   1   6   0      302.61      285.04      6.16 o 
   2   6   0       29.48       28.12      0.90 o 
   3   6   0       32.58       32.20      0.96 o 
   4   6   0       39.97       36.64      1.03 o 
   8   6   0       15.14       14.25      0.99 o 
  -1   7   0        1.08        1.19      0.31 o 
   0   7   0       50.02       49.59      1.52 o 
   1   7   0       16.62       15.20      0.70 o 
   2   7   0       49.58       47.40      1.39 o 
   3   7   0       26.68       24.56      0.86 o 
   4   7   0      155.00      141.88      3.25 o 
   1   8   0        5.74        6.15      0.51 o 
   2   8   0        2.12        2.01      0.33 o 
   3   8   0        0.06        0.23      0.21 o 
   4   8   0        1.49        1.36      0.27 o 
  -5  -8   1       31.37       31.81      1.07 o 
  -4  -8   1       20.27       19.88      0.79 o 
  -3  -8   1       11.29       13.10      0.63 o 
  -2  -8   1       64.39       70.19      1.79 o 
  -7  -7   1       11.86       11.87      0.62 o 
  -6  -7   1        6.76        7.84      0.50 o 
  -5  -7   1       29.03       29.86      0.98 o 
  -4  -7   1        2.37        1.56      0.25 o 
  -3  -7   1       25.65       28.30      0.92 o 
  -2  -7   1        5.71        6.14      0.41 o 
  -7  -6   1       12.44       12.46      0.60 o 
  -6  -6   1       27.71       27.14      0.90 o 
  -5  -6   1       13.22       13.02      0.58 o 
  -4  -6   1       21.20       18.70      0.68 o 
  -3  -6   1       29.59       27.31      0.84 o 
  -2  -6   1        7.25        7.27      0.40 o 
  -8  -5   1      124.06      128.63      2.86 o 
  -7  -5   1       16.58       15.16      0.63 o 
  -6  -5   1       32.66       32.77      0.97 o 
  -5  -5   1       23.87       24.06      0.79 o 
  -4  -5   1       47.80       46.02      0.63 o 
  -3  -5   1      176.81      165.46      1.90 o 
  -2  -5   1       58.72       59.91      1.39 o 
  -8  -4   1       50.70       54.07      1.45 o 
  -7  -4   1        1.64        1.52      0.24 o 
  -6  -4   1       80.62       76.01      1.75 o 
  -5  -4   1      454.17      462.90      8.74 o 
  -4  -4   1       97.53      101.82      1.60 o 
  -3  -4   1       71.82       78.39      0.95 o 
  -2  -4   1       44.52       43.16      0.61 o 
   0  -4   1      157.19      150.16      4.31 o 
   1  -4   1        0.41        0.54      0.18 o 
   2  -4   1       77.37       78.58      2.49 o 
  -8  -3   1       48.70       50.70      1.37 o 
  -7  -3   1       39.20       37.96      1.07 o 
  -6  -3   1       17.30       21.01      0.69 o 
  -5  -3   1       55.84       54.65      1.29 o 
  -4  -3   1      242.43      242.36      2.65 o 
  -3  -3   1       82.59       91.12      1.05 o 
  -2  -3   1       74.71       92.91      1.07 o 
  -1  -3   1      364.09      383.47      7.13 o 
   0  -3   1       16.03       18.14      0.69 o 
   1  -3   1      216.54      233.11      6.57 o 
   2  -3   1       36.57       36.80      1.30 o 
   3  -3   1      146.39      134.77      4.04 o 
   4  -3   1       21.81       20.49      0.98 o 
   5  -3   1       59.45       58.01      2.13 o 
  -7  -2   1       44.09       45.76      1.22 o 
  -6  -2   1       11.46        9.57      0.44 o 
  -5  -2   1      103.51      105.56      2.21 o 
  -4  -2   1       80.43       76.47      1.63 o 
  -3  -2   1      286.49      318.89      3.46 o 
  -2  -2   1      262.10      280.72      3.05 o 
  -1  -2   1      503.94      544.18     10.16 o 
   0  -2   1      313.25      324.74      8.98 o 
   1  -2   1      150.45      159.26      4.53 o 
   2  -2   1       89.17      100.89      3.00 o 
   3  -2   1       17.44       17.27      0.78 o 
   4  -2   1       43.11       41.74      1.55 o 
   5  -2   1       48.30       47.28      1.80 o 
   6  -2   1        8.84        9.18      0.73 o 
  -7  -1   1       20.38       21.81      0.75 o 
  -6  -1   1       42.26       43.62      1.12 o 
  -5  -1   1        4.81        4.26      0.28 o 
  -4  -1   1      161.84      158.26      3.11 o 
  -3  -1   1      370.20      434.35      8.05 o 
  -2  -1   1      578.27      601.86     11.19 o 
  -1  -1   1      113.00      125.91      2.40 o 
   0  -1   1     1081.62     1050.11     39.61 o 
   1  -1   1       30.30       30.69      1.00 o 
   2  -1   1       99.15       89.38      2.66 o 
   3  -1   1      106.11      107.78      3.23 o 
   4  -1   1      206.34      189.10      5.53 o 
   5  -1   1      416.82      399.20     11.32 o 
   6  -1   1       30.89       29.31      1.34 o 
   7  -1   1       14.03       14.52      0.98 o 
  -6   0   1       30.28       34.41      0.95 o 
  -5   0   1       32.91       33.96      0.65 o 
  -4   0   1       62.15       62.06      0.99 o 
  -3   0   1      363.93      430.93      6.94 o 
  -2   0   1      416.83      454.41      6.26 o 
  -1   0   1       78.05       78.03      1.13 o 
   0   0   1       36.54       27.52      0.56 o 
   2   0   1      114.04      104.24      3.02 o 
   3   0   1      338.83      325.55      9.09 o 
   4   0   1      208.27      201.29      5.83 o 
   5   0   1      230.04      213.81      6.27 o 
   6   0   1       16.49       15.04      0.88 o 
   7   0   1       12.62       11.35      0.85 o 
  -6   1   1       31.63       31.90      0.93 o 
  -5   1   1        6.21        6.46      0.27 o 
  -4   1   1      543.87      554.06      7.64 o 
  -3   1   1      125.77      132.08      1.93 o 
  -2   1   1      249.94      269.94      3.75 o 
  -1   1   1       19.20       17.80      0.32 o 
   0   1   1      145.74      147.10      3.09 o 
   1   1   1       37.75       36.78      0.66 o 
   2   1   1        5.93        6.51      0.35 o 
   3   1   1      142.26      147.17      4.26 o 
   4   1   1      185.63      213.10      6.14 o 
   5   1   1       45.24       43.10      1.62 o 
   6   1   1       39.85       35.63      1.48 o 
   7   1   1       18.48       19.71      1.10 o 
   8   1   1       85.29       87.97      3.19 o 
  -5   2   1       36.03       37.91      1.15 o 
  -4   2   1      445.82      463.55      9.68 o 
  -3   2   1      230.85      230.30      4.93 o 
  -2   2   1      108.67      119.40      2.64 o 
  -1   2   1       76.69       71.61      1.64 o 
   0   2   1       50.56       52.10      1.20 o 
   1   2   1      516.30      530.52      8.93 o 
   2   2   1      314.21      313.52      5.16 o 
   4   2   1      265.18      275.22      7.80 o 
   5   2   1       89.50       81.86      2.67 o 
   6   2   1       21.93       20.28      1.03 o 
   7   2   1       14.49       14.03      0.91 o 
   8   2   1       22.30       20.44      1.19 o 
  -5   3   1       11.72       12.24      0.64 o 
  -4   3   1       46.80       47.80      1.39 o 
  -3   3   1       16.72       17.37      0.67 o 
  -2   3   1       63.75       63.71      1.60 o 
  -1   3   1      209.30      241.99      5.14 o 
   0   3   1      281.68      294.12      6.14 o 
   1   3   1      279.81      296.01      6.15 o 
   2   3   1      728.12      769.65     16.04 o 
   3   3   1      131.50      135.61      2.90 o 
   4   3   1      180.10      181.47      5.24 o 
   5   3   1       98.72       92.18      2.93 o 
   6   3   1       53.62       55.98      2.05 o 
   7   3   1        6.61        6.58      0.61 o 
   8   3   1       39.37       37.54      1.72 o 
  -4   4   1       41.96       44.45      1.40 o 
  -3   4   1       32.87       35.83      1.16 o 
  -2   4   1      101.57       96.05      2.34 o 
  -1   4   1       74.35       77.30      1.90 o 
   0   4   1       40.47       41.16      1.11 o 
   1   4   1       82.75       72.36      1.71 o 
   2   4   1       53.40       55.43      1.34 o 
   3   4   1       85.96       88.24      1.99 o 
   4   4   1       10.14       10.39      0.39 o 
   5   4   1      348.17      340.62      9.64 o 
   6   4   1      128.41      130.07      4.07 o 
   7   4   1       60.31       61.53      2.31 o 
   8   4   1       10.86       11.23      0.87 o 
  -4   5   1        1.73        1.59      0.33 o 
  -3   5   1       31.28       31.72      1.13 o 
  -2   5   1       78.40       67.29      1.84 o 
  -1   5   1       49.63       50.13      1.42 o 
   0   5   1        2.63        2.32      0.27 o 
   1   5   1      148.02      137.02      3.09 o 
   2   5   1       12.79       13.14      0.52 o 
   3   5   1       18.91       17.98      0.60 o 
   4   5   1       35.21       35.28      0.96 o 
   5   5   1       13.61       13.99      0.42 o 
   6   5   1      199.40      200.09      5.96 o 
   7   5   1       27.31       26.01      1.26 o 
   8   5   1        0.52        0.89      0.38 o 
  -2   6   1       37.90       35.87      1.25 o 
  -1   6   1        6.49        5.67      0.45 o 
   0   6   1       83.90       77.74      2.02 o 
   1   6   1       79.53       74.08      1.90 o 
   2   6   1      149.16      144.72      3.29 o 
   3   6   1       42.78       41.31      1.16 o 
   4   6   1      143.80      130.89      2.97 o 
   5   6   1       64.82       60.68      1.53 o 
   6   6   1        2.62        2.49      0.41 o 
   7   6   1       31.27       30.89      1.42 o 
   8   6   1       12.70       13.00      0.94 o 
  -1   7   1        1.82        1.70      0.31 o 
   0   7   1        5.81        6.41      0.49 o 
   1   7   1       13.42       14.43      0.68 o 
   2   7   1       21.79       19.41      0.77 o 
   3   7   1        1.13        1.31      0.24 o 
   4   7   1       23.32       24.44      0.85 o 
   5   7   1        8.05        7.01      0.44 o 
   1   8   1        9.59        9.31      0.60 o 
   2   8   1       19.59       20.26      0.86 o 
   3   8   1       20.41       20.89      0.85 o 
   4   8   1       11.19       12.33      0.62 o 
  -6  -7   2       29.69       30.60      1.05 o 
  -5  -7   2       17.12       18.51      0.78 o 
  -4  -7   2       14.33       14.10      0.63 o 
  -3  -7   2       19.76       18.09      0.71 o 
  -2  -7   2        2.50        2.70      0.29 o 
  -1  -7   2        9.44        9.60      0.50 o 
  -7  -6   2       49.27       46.46      1.35 o 
  -6  -6   2       28.52       29.12      0.97 o 
  -5  -6   2       73.61       79.32      1.93 o 
  -4  -6   2       63.61       58.70      1.50 o 
  -3  -6   2      145.19      132.38      2.83 o 
  -2  -6   2       42.88       42.36      1.14 o 
  -1  -6   2       12.76       13.34      0.55 o 
   0  -6   2       55.59       59.22      1.45 o 
  -7  -5   2       14.86       14.16      0.64 o 
  -6  -5   2       34.17       31.66      0.98 o 
  -5  -5   2        1.90        2.24      0.27 o 
  -4  -5   2      131.12      135.41      2.88 o 
  -3  -5   2       12.94       11.74      0.50 o 
  -2  -5   2       53.91       55.75      1.34 o 
  -1  -5   2       52.87       53.09      1.27 o 
   0  -5   2      374.19      388.29      8.44 o 
  -7  -4   2      106.68      107.50      2.44 o 
  -6  -4   2       35.28       33.39      0.99 o 
  -5  -4   2      110.23      104.58      2.27 o 
  -4  -4   2      237.94      241.00      4.73 o 
  -3  -4   2      144.59      154.53      3.12 o 
  -2  -4   2        1.31        1.63      0.18 o 
  -1  -4   2       72.11       78.52      1.68 o 
   0  -4   2      208.62      217.15      3.48 o 
   1  -4   2        4.92        4.64      0.40 o 
   2  -4   2       16.32       15.89      0.81 o 
   3  -4   2       23.04       23.90      1.11 o 
  -7  -3   2       80.59       82.52      1.95 o 
  -6  -3   2       44.14       46.56      1.23 o 
  -5  -3   2      214.57      210.14      4.17 o 
  -4  -3   2      218.83      219.46      4.29 o 
  -3  -3   2      205.87      226.59      4.39 o 
  -2  -3   2       41.75       39.72      0.95 o 
  -1  -3   2      247.36      281.93      5.32 o 
   0  -3   2      151.36      155.47      4.99 o 
   1  -3   2       35.39       34.58      1.25 o 
   2  -3   2       58.42       62.87      2.09 o 
   3  -3   2       13.17       12.65      0.73 o 
   4  -3   2       17.73       19.67      0.99 o 
   5  -3   2        0.94        0.96      0.34 o 
  -7  -2   2       15.60       17.21      0.69 o 
  -6  -2   2       25.06       24.33      0.79 o 
  -5  -2   2       87.47       81.16      1.81 o 
  -4  -2   2       42.18       42.47      1.04 o 
  -3  -2   2      113.49      112.62      2.28 o 
  -2  -2   2      237.89      261.35      4.94 o 
  -1  -2   2      296.11      333.92      6.22 o 
   0  -2   2      265.99      275.39      4.49 o 
   1  -2   2       66.10       62.75      1.98 o 
   2  -2   2      226.97      248.32      7.06 o 
   3  -2   2        7.94        8.90      0.57 o 
   4  -2   2       53.59       50.07      1.82 o 
   5  -2   2       19.72       17.95      0.97 o 
   6  -2   2        5.76        5.79      0.59 o 
  -7  -1   2       39.48       37.85      1.11 o 
  -6  -1   2      152.30      134.91      2.85 o 
  -5  -1   2       93.70       91.24      2.00 o 
  -4  -1   2      249.92      251.35      4.84 o 
  -3  -1   2      169.80      183.66      3.56 o 
  -2  -1   2      587.94      638.19     11.81 o 
  -1  -1   2      210.30      204.39      3.85 o 
   0  -1   2       61.67       35.88      0.76 o 
   1  -1   2      247.44      254.97      3.95 o 
   2  -1   2      617.68      624.66     17.31 o 
   3  -1   2       23.98       24.26      0.98 o 
   4  -1   2      144.40      135.34      4.11 o 
   5  -1   2       41.74       38.59      1.54 o 
   6  -1   2        8.70        8.49      0.69 o 
  -7   0   2       11.37       12.44      0.60 o 
  -6   0   2       40.38       37.41      1.05 o 
  -5   0   2       20.58       23.39      0.73 o 
  -4   0   2       69.45       72.16      1.13 o 
  -3   0   2      121.13      133.48      1.93 o 
  -2   0   2      339.53      379.36      5.22 o 
  -1   0   2      429.85      439.13      6.06 o 
   0   0   2      317.97      317.10      7.60 o 
   1   0   2     2998.28     2640.83     44.02 o 
   2   0   2        4.00        3.86      0.32 o 
   3   0   2       58.02       53.83      1.77 o 
   4   0   2       20.38       19.36      0.88 o 
   5   0   2       71.02       67.35      2.31 o 
   6   0   2       15.51       14.29      0.86 o 
   7   0   2       36.70       36.51      1.65 o 
  -6   1   2       15.26       16.46      0.66 o 
  -5   1   2       42.08       44.13      1.15 o 
  -4   1   2        7.83        7.15      0.38 o 
  -3   1   2      188.61      188.49      4.55 o 
  -2   1   2       16.06       15.61      0.45 o 
  -1   1   2      802.13      818.34     15.20 o 
   0   1   2      213.83      214.03      2.64 o 
   1   1   2     6960.80     6423.80    137.73 o 
   2   1   2       62.82       58.08      1.78 o 
   3   1   2      412.29      404.97     11.24 o 
   4   1   2       99.35       94.82      2.94 o 
   5   1   2       30.96       27.17      1.15 o 
   6   1   2       29.93       26.35      1.22 o 
   7   1   2        8.42        7.85      0.68 o 
  -4   2   2       33.55       35.62      0.70 o 
  -3   2   2      128.18      131.85      1.97 o 
  -2   2   2       83.12       90.00      1.37 o 
  -1   2   2       57.73       64.31      1.47 o 
   0   2   2      911.92      938.44     19.48 o 
   1   2   2      333.46      346.42      5.74 o 
   2   2   2      185.85      168.14      2.84 o 
   3   2   2       49.40       43.33      1.42 o 
   4   2   2      447.95      434.16     12.08 o 
   5   2   2       32.90       29.90      1.21 o 
   6   2   2      119.13      111.14      3.56 o 
   7   2   2       35.87       32.45      1.46 o 
   8   2   2       29.25       25.08      1.35 o 
  -4   3   2       36.83       37.45      1.14 o 
  -3   3   2       31.14       30.12      0.94 o 
  -2   3   2      139.43      133.87      2.99 o 
  -1   3   2       54.17       51.09      1.27 o 
   0   3   2      451.56      488.16     10.03 o 
   1   3   2      148.13      140.50      3.03 o 
   2   3   2       35.26       29.67      0.60 o 
   3   3   2      101.46       94.96      1.69 o 
   4   3   2       15.54       14.79      0.68 o 
   5   3   2      146.22      142.57      4.29 o 
   6   3   2       23.24       22.53      1.07 o 
   7   3   2       62.91       57.93      2.18 o 
   8   3   2       36.50       30.43      1.47 o 
  -4   4   2       21.32       21.42      0.85 o 
  -3   4   2        2.18        2.67      0.32 o 
  -2   4   2      120.61      114.78      2.69 o 
  -1   4   2       14.77       15.63      0.59 o 
   0   4   2      226.61      233.18      4.98 o 
   1   4   2       79.70       77.12      1.82 o 
   2   4   2      176.15      177.71      3.03 o 
   3   4   2      280.19      298.04      4.99 o 
   4   4   2       19.41       19.80      0.50 o 
   5   4   2       54.52       53.49      1.86 o 
   6   4   2       55.73       53.96      1.97 o 
   7   4   2       35.73       32.51      1.45 o 
   8   4   2       17.70       15.54      1.00 o 
  -3   5   2        4.62        4.88      0.43 o 
  -2   5   2       35.77       32.11      1.07 o 
  -1   5   2        6.96        5.48      0.39 o 
   0   5   2       12.83       12.75      0.56 o 
   1   5   2       79.99       78.79      1.92 o 
   2   5   2       73.28       69.39      1.70 o 
   3   5   2      148.39      151.48      2.64 o 
   4   5   2       27.18       26.89      0.64 o 
   5   5   2      143.60      143.94      2.58 o 
   6   5   2      134.11      132.95      4.12 o 
   7   5   2       80.98       80.58      2.80 o 
   8   5   2       28.26       29.39      1.44 o 
  -2   6   2        8.50        8.76      0.55 o 
  -1   6   2        5.11        4.49      0.41 o 
   0   6   2       82.45       72.90      1.91 o 
   1   6   2       19.36       17.77      0.71 o 
   2   6   2      478.18      475.76      9.96 o 
   3   6   2       16.40       16.95      0.66 o 
   4   6   2       42.80       42.84      1.20 o 
   5   6   2       39.82       32.31      4.11 o 
   6   6   2      165.07      169.58      3.66 o 
   7   6   2       34.76       34.78      1.51 o 
   8   6   2       43.00       44.16      1.87 o 
  -1   7   2        4.10        4.64      0.43 o 
   0   7   2        9.46        8.40      0.55 o 
   1   7   2       23.69       23.30      0.90 o 
   2   7   2      119.25      115.64      2.80 o 
   3   7   2        0.05       -0.01      0.15 o 
   4   7   2        6.05        6.66      0.43 o 
   5   7   2       80.32       75.71      1.93 o 
   6   7   2        7.89        7.56      0.45 o 
   1   8   2       43.46       46.09      1.48 o 
   2   8   2        3.67        3.23      0.36 o 
   3   8   2       47.63       45.35      1.40 o 
   4   8   2       15.76       14.90      0.70 o 
   5   8   2       76.54       68.70      1.86 o 
  -5  -7   3        6.54        6.59      0.48 o 
  -4  -7   3       21.87       23.37      0.89 o 
  -3  -7   3       24.32       25.04      0.89 o 
  -2  -7   3       19.91       21.13      0.79 o 
  -6  -6   3       13.22       13.40      0.63 o 
  -5  -6   3        7.92        7.85      0.47 o 
  -4  -6   3       28.73       29.15      0.95 o 
  -3  -6   3        3.74        3.15      0.32 o 
  -2  -6   3       25.11       27.27      0.87 o 
  -1  -6   3        1.44        1.27      0.21 o 
  -7  -5   3       96.47       95.09      2.28 o 
  -6  -5   3        9.13        8.15      0.47 o 
  -5  -5   3       32.71       30.45      0.95 o 
  -4  -5   3        8.14        8.08      0.44 o 
  -3  -5   3       36.63       40.32      1.12 o 
  -2  -5   3       47.02       44.27      1.15 o 
  -1  -5   3       23.64       23.68      0.74 o 
   0  -5   3        7.50        8.46      0.33 o 
  -7  -4   3       98.57      106.71      2.48 o 
  -6  -4   3       26.20       24.49      0.84 o 
  -5  -4   3       50.49       46.94      1.24 o 
  -4  -4   3      140.17      131.03      2.76 o 
  -3  -4   3       27.88       29.33      0.85 o 
  -2  -4   3      118.72      118.04      2.47 o 
  -1  -4   3       56.46       57.65      1.33 o 
   0  -4   3       89.90       88.78      1.56 o 
   1  -4   3      144.53      146.69      4.43 o 
   2  -4   3       13.13       13.18      0.77 o 
   3  -4   3        9.71        9.81      0.70 o 
  -7  -3   3       57.06       57.36      1.54 o 
  -6  -3   3        0.54        0.54      0.20 o 
  -5  -3   3       54.55       50.58      1.29 o 
  -4  -3   3      388.61      378.08      7.20 o 
  -3  -3   3      103.86      101.26      2.14 o 
  -2  -3   3       45.28       49.45      1.17 o 
  -1  -3   3       17.08       16.54      0.52 o 
   0  -3   3       40.90       43.99      1.53 o 
   1  -3   3       51.28       52.97      1.11 o 
   2  -3   3       13.88       14.26      0.77 o 
   3  -3   3       49.22       47.91      1.81 o 
   4  -3   3       50.84       51.53      1.99 o 
   5  -3   3       10.82       11.29      0.86 o 
  -7  -2   3       33.37       34.05      1.08 o 
  -6  -2   3       77.98       71.24      1.73 o 
  -5  -2   3        9.03        8.43      0.43 o 
  -4  -2   3       64.73       65.56      1.52 o 
  -3  -2   3       59.64       56.26      1.29 o 
  -2  -2   3      205.19      208.39      4.01 o 
  -1  -2   3       90.71      101.00      2.04 o 
   0  -2   3      366.85      307.14     27.93 o 
   1  -2   3       32.16       34.02      0.64 o 
   2  -2   3      229.23      239.15      6.90 o 
   3  -2   3       11.82       12.93      0.76 o 
   4  -2   3       96.86       93.02      3.07 o 
   5  -2   3       28.59       27.42      1.30 o 
  -7  -1   3       16.73       16.43      0.71 o 
  -6  -1   3       16.83       16.92      0.66 o 
  -5  -1   3       25.01       27.15      0.84 o 
  -4  -1   3       52.45       54.56      1.31 o 
  -3  -1   3      111.56      107.00      2.21 o 
  -2  -1   3      167.64      182.52      3.53 o 
  -1  -1   3      257.78      253.52      4.77 o 
   0  -1   3       56.12       29.62      0.66 o 
   1  -1   3      140.80      131.85      2.09 o 
   2  -1   3       33.77       36.24      0.77 o 
   3  -1   3        3.31        3.22      0.36 o 
   4  -1   3       13.30       13.61      0.78 o 
   5  -1   3       81.70       75.68      2.62 o 
   6  -1   3       73.81       67.84      2.49 o 
  -7   0   3       16.53       17.65      0.75 o 
  -6   0   3       27.19       31.52      0.98 o 
  -5   0   3       38.34       38.06      1.05 o 
  -4   0   3        5.32        6.08      0.35 o 
  -3   0   3      104.46       99.37      1.48 o 
  -2   0   3      411.76      467.23      6.43 o 
  -1   0   3      116.83      110.06      2.17 o 
   0   0   3       96.21      105.98      1.71 o 
   1   0   3      374.77      398.11      6.11 o 
   2   0   3       29.49       28.77      1.08 o 
   3   0   3       22.43       19.79      0.86 o 
   4   0   3       71.27       65.35      2.20 o 
   5   0   3       81.69       74.39      2.54 o 
   6   0   3      199.10      187.28      5.73 o 
   7   0   3       11.87       11.56      0.87 o 
  -6   1   3      128.71      152.39      3.27 o 
  -5   1   3       46.16       49.14      1.29 o 
  -4   1   3       12.07       12.45      0.51 o 
  -3   1   3      139.21      134.82      1.98 o 
  -2   1   3      199.27      232.03      3.26 o 
  -1   1   3      270.95      287.71      5.39 o 
   0   1   3      119.99      124.74      1.59 o 
   1   1   3       21.84       25.50      0.48 o 
   2   1   3        9.72       11.30      0.56 o 
   3   1   3       21.03       20.03      0.84 o 
   4   1   3      164.20      161.35      4.78 o 
   5   1   3      181.27      174.19      5.22 o 
   6   1   3       82.08       75.97      2.65 o 
   7   1   3       24.00       23.32      1.23 o 
  -5   2   3       50.89       51.01      1.34 o 
  -4   2   3       19.93       19.99      0.69 o 
  -3   2   3      670.53      668.50      9.19 o 
  -2   2   3      140.08      137.01      2.02 o 
  -1   2   3       90.10       91.96      1.38 o 
   0   2   3       13.31       13.47      0.44 o 
   1   2   3       84.33       88.48      1.56 o 
   2   2   3       28.94       29.67      0.63 o 
   3   2   3        9.37        8.99      0.49 o 
   4   2   3      105.48       95.63      2.96 o 
   5   2   3       60.74       60.52      2.09 o 
   6   2   3       30.62       28.45      1.27 o 
   7   2   3       27.30       25.97      1.29 o 
   8   2   3        8.93        9.33      0.79 o 
  -4   3   3       31.75       33.16      1.02 o 
  -3   3   3      258.59      248.93      5.34 o 
  -2   3   3       77.10       74.93      1.80 o 
  -1   3   3      130.76      126.02      2.79 o 
   0   3   3       29.06       31.90      0.87 o 
   1   3   3      123.51      127.64      2.20 o 
   2   3   3      115.31      114.25      3.50 o 
   3   3   3      347.19      361.35      6.03 o 
   4   3   3       86.24       80.52      2.52 o 
   5   3   3      142.36      145.11      4.37 o 
   6   3   3       39.84       35.70      1.47 o 
   7   3   3       29.24       28.67      1.35 o 
   8   3   3        1.56        1.23      0.38 o 
  -4   4   3       15.56       15.50      0.69 o 
  -3   4   3       47.40       44.53      1.29 o 
  -2   4   3       10.69       10.09      0.49 o 
  -1   4   3       49.75       47.16      1.27 o 
   0   4   3       78.51       85.82      2.03 o 
   1   4   3      114.91      118.97      2.68 o 
   2   4   3       42.59       41.18      0.96 o 
   3   4   3      247.22      247.10      4.18 o 
   4   4   3       42.26       40.55      0.86 o 
   5   4   3       39.49       37.10      1.39 o 
   6   4   3      138.80      125.28      3.90 o 
   7   4   3       10.97       10.04      0.72 o 
   8   4   3        5.05        5.56      0.61 o 
  -3   5   3       14.33       13.71      0.67 o 
  -2   5   3       44.69       43.87      1.31 o 
  -1   5   3       59.09       50.85      1.42 o 
   0   5   3       75.15       70.80      1.79 o 
   1   5   3        1.83        2.47      0.26 o 
   2   5   3      147.28      138.48      3.13 o 
   3   5   3        2.79        2.87      0.18 o 
   4   5   3       70.27       68.65      2.61 o 
   5   5   3        4.64        4.71      0.27 o 
   6   5   3      208.95      200.34      5.91 o 
   7   5   3      101.23       99.27      3.29 o 
   8   5   3       52.85       49.41      2.02 o 
  -2   6   3       26.62       27.76      1.04 o 
  -1   6   3       82.85       73.46      1.97 o 
   0   6   3       19.17       18.14      0.75 o 
   1   6   3       23.36       21.02      0.79 o 
   2   6   3       66.64       66.17      1.73 o 
   3   6   3       32.41       30.01      0.96 o 
   4   6   3        6.21        6.11      0.40 o 
   5   6   3       39.57       36.37      1.09 o 
   6   6   3       14.74       15.67      0.64 o 
   7   6   3       35.94       34.04      1.45 o 
   8   6   3        1.76        1.60      0.41 o 
  -1   7   3       11.88       12.31      0.69 o 
   0   7   3        1.26        1.21      0.28 o 
   1   7   3       54.57       52.69      1.55 o 
   2   7   3       47.64       44.45      1.34 o 
   3   7   3       78.14       76.78      2.01 o 
   4   7   3       17.35       16.84      0.70 o 
   5   7   3       67.85       62.47      1.68 o 
   6   7   3       27.78       26.53      0.93 o 
   1   8   3        8.13        8.58      0.58 o 
   2   8   3        7.33        7.57      0.54 o 
   3   8   3       30.04       30.25      1.09 o 
   4   8   3        2.86        2.83      0.34 o 
   5   8   3       17.88       18.01      0.78 o 
   6   8   3        4.77        4.39      0.40 o 
  -5  -6   4       39.83       41.65      1.25 o 
  -4  -6   4       40.17       41.86      1.23 o 
  -3  -6   4       18.96       17.53      0.71 o 
  -2  -6   4       36.52       38.79      1.14 o 
  -6  -5   4       35.92       35.40      1.13 o 
  -5  -5   4       16.34       15.61      0.67 o 
  -4  -5   4       31.58       31.78      0.98 o 
  -3  -5   4       67.53       64.59      1.60 o 
  -2  -5   4       63.91       62.30      1.53 o 
  -1  -5   4       62.27       67.66      1.61 o 
   0  -5   4        2.57        2.68      0.43 o 
   1  -5   4      105.42      111.36      3.64 o 
  -6  -4   4       28.34       27.75      0.95 o 
  -5  -4   4       33.00       30.24      0.96 o 
  -4  -4   4        0.39        0.27      0.15 o 
  -3  -4   4      147.00      142.93      2.98 o 
  -2  -4   4       18.00       17.51      0.62 o 
  -1  -4   4       19.24       20.36      0.66 o 
   0  -4   4       13.20       13.19      0.42 o 
   1  -4   4      225.76      224.97      6.63 o 
   2  -4   4        1.82        1.83      0.38 o 
   3  -4   4       22.58       22.30      1.16 o 
  -7  -3   4        2.77        3.50      0.37 o 
  -6  -3   4      131.79      133.76      2.95 o 
  -5  -3   4       14.51       15.06      0.62 o 
  -4  -3   4      147.40      142.90      3.00 o 
  -3  -3   4      166.26      167.08      3.38 o 
  -2  -3   4      110.70      110.50      2.31 o 
  -1  -3   4        9.11        9.85      0.40 o 
   0  -3   4      120.54      131.31      4.04 o 
   1  -3   4       65.62       67.20      2.30 o 
   2  -3   4       11.45       11.00      0.72 o 
   3  -3   4        8.48        8.34      0.67 o 
   4  -3   4       15.09       16.33      1.00 o 
  -7  -2   4       35.13       36.23      1.16 o 
  -6  -2   4       40.50       41.42      1.22 o 
  -5  -2   4       53.95       55.39      1.43 o 
  -4  -2   4      201.20      200.33      4.03 o 
  -3  -2   4      182.20      185.37      3.70 o 
  -2  -2   4      140.79      141.60      2.85 o 
  -1  -2   4       69.24       65.72      1.42 o 
   0  -2   4      103.59      114.28      3.53 o 
   1  -2   4      116.06      115.76      1.90 o 
   2  -2   4       18.18       17.46      0.90 o 
   3  -2   4       43.71       45.44      1.76 o 
   4  -2   4       11.48       12.14      0.83 o 
   5  -2   4        5.78        6.77      0.69 o 
  -6  -1   4       17.08       17.15      0.71 o 
  -5  -1   4       28.40       27.04      0.88 o 
  -4  -1   4       91.21       87.97      1.98 o 
  -3  -1   4        1.41        1.33      0.19 o 
  -2  -1   4      144.03      145.33      2.91 o 
  -1  -1   4       24.72       27.16      0.70 o 
   0  -1   4      208.45      204.27      5.91 o 
   1  -1   4       66.71       71.48      1.21 o 
   2  -1   4       58.12       58.64      2.02 o 
   3  -1   4      133.19      143.82      4.41 o 
   4  -1   4        8.25        8.80      0.68 o 
   5  -1   4       28.29       26.94      1.30 o 
   6  -1   4       16.16       15.87      1.00 o 
  -6   0   4       46.61       45.10      1.30 o 
  -5   0   4      153.46      138.65      2.98 o 
  -4   0   4       58.57       56.52      1.39 o 
  -3   0   4      159.02      158.28      3.20 o 
  -2   0   4      107.32      112.71      2.32 o 
  -1   0   4      261.09      272.64      5.16 o 
   0   0   4       91.23       84.88      1.42 o 
   1   0   4       25.98       23.73      0.47 o 
   2   0   4      166.93      179.72      5.26 o 
   3   0   4      162.14      168.04      5.02 o 
   4   0   4       11.67       11.73      0.73 o 
   5   0   4       64.76       58.67      2.16 o 
   6   0   4       30.64       29.32      1.39 o 
  -6   1   4       10.43       11.68      0.61 o 
  -5   1   4       21.53       21.49      0.78 o 
  -4   1   4       47.96       50.33      1.29 o 
  -3   1   4       23.94       22.55      0.70 o 
  -2   1   4      235.98      255.63      3.61 o 
  -1   1   4       61.44       55.77      1.52 o 
   0   1   4      378.74      375.26      5.82 o 
   1   1   4      123.82      138.82      2.22 o 
   2   1   4     1478.71     1532.34     42.98 o 
   3   1   4        9.83       10.57      0.61 o 
   4   1   4       57.44       54.99      1.93 o 
   5   1   4       11.76       10.23      0.68 o 
   6   1   4       32.24       30.57      1.39 o 
   7   1   4        8.01        7.45      0.69 o 
  -5   2   4       30.60       30.56      0.99 o 
  -4   2   4        9.98        9.52      0.50 o 
  -3   2   4       14.32       14.26      0.37 o 
  -2   2   4       73.78       75.06      1.67 o 
  -1   2   4       56.16       54.93      0.90 o 
   0   2   4      125.05      122.63      1.80 o 
   1   2   4      382.34      365.45      6.06 o 
   2   2   4     1019.10     1125.76     31.47 o 
   3   2   4       97.43       93.12      2.88 o 
   4   2   4       80.67       73.68      2.40 o 
   5   2   4      115.72      107.60      3.42 o 
   6   2   4        1.77        1.88      0.36 o 
   7   2   4       49.00       44.92      1.87 o 
  -3   3   4       52.12       53.53      1.40 o 
  -2   3   4       60.51       59.45      1.49 o 
  -1   3   4       60.08       59.27      1.46 o 
   0   3   4        3.61        3.80      0.27 o 
   1   3   4      391.36      396.80      7.58 o 
   2   3   4      113.64      111.56      1.99 o 
   3   3   4       90.32       85.10      2.62 o 
   4   3   4       24.77       22.59      0.96 o 
   5   3   4      109.69      101.00      3.20 o 
   6   3   4       29.98       28.50      1.27 o 
   7   3   4       33.60       31.56      1.45 o 
   8   3   4       17.92       18.15      1.11 o 
  -3   4   4       48.43       50.36      1.41 o 
  -2   4   4       20.45       19.86      0.72 o 
  -1   4   4      100.99       99.41      2.34 o 
   0   4   4       69.06       66.70      1.66 o 
   1   4   4      185.14      186.73      4.07 o 
   2   4   4       82.43       75.60      1.42 o 
   3   4   4       20.05       17.34      0.51 o 
   4   4   4       33.60       29.87      0.72 o 
   5   4   4        9.29        8.49      0.57 o 
   6   4   4       84.65       82.98      2.78 o 
   7   4   4       19.65       20.15      1.07 o 
   8   4   4       32.42       31.26      1.52 o 
  -3   5   4       12.30       12.53      0.65 o 
  -2   5   4        0.64        0.80      0.23 o 
  -1   5   4      108.80      104.60      2.53 o 
   0   5   4       13.39       14.33      0.60 o 
   1   5   4       86.16       85.96      2.10 o 
   2   5   4       61.12       61.63      1.60 o 
   3   5   4       52.84       52.77      1.41 o 
   4   5   4      160.82      160.90      2.86 o 
   5   5   4       11.39       10.52      0.40 o 
   6   5   4       44.14       41.44      1.60 o 
   7   5   4       29.98       28.21      1.31 o 
   8   5   4       20.37       20.50      1.16 o 
  -2   6   4        1.92        2.45      0.35 o 
  -1   6   4        6.67        6.45      0.47 o 
   0   6   4        3.67        3.65      0.37 o 
   1   6   4        7.85        7.12      0.44 o 
   2   6   4       88.31       84.00      2.12 o 
   3   6   4      120.44      118.44      2.81 o 
   4   6   4       25.89       22.86      0.82 o 
   5   6   4       16.91       15.68      0.66 o 
   7   6   4       83.90       83.63      2.85 o 
   8   6   4       30.66       30.16      1.44 o 
  -1   7   4        9.01        9.05      0.60 o 
   0   7   4        1.50        1.64      0.29 o 
   1   7   4       44.14       41.77      1.33 o 
   2   7   4        2.35        2.29      0.32 o 
   3   7   4      238.19      237.36      5.29 o 
   4   7   4        4.43        3.74      0.38 o 
   5   7   4       18.72       16.70      0.71 o 
   6   7   4       35.95       32.90      1.11 o 
   1   8   4        0.81        1.11      0.27 o 
   2   8   4       49.96       47.20      1.50 o 
   3   8   4       36.65       37.25      1.27 o 
   4   8   4       11.01       10.82      0.62 o 
   5   8   4        3.54        3.76      0.39 o 
   6   8   4       66.74       64.02      1.82 o 
  -5  -5   5        8.16        8.38      0.52 o 
  -4  -5   5       11.44       11.42      0.57 o 
  -3  -5   5       16.14       17.00      0.68 o 
  -2  -5   5       11.87       11.89      0.55 o 
   1  -5   5       13.69       13.87      0.93 o 
  -5  -4   5        9.26        9.35      0.53 o 
  -4  -4   5       22.22       21.82      0.79 o 
  -3  -4   5        4.83        4.83      0.36 o 
  -2  -4   5       13.54       14.03      0.56 o 
  -1  -4   5       35.24       34.12      0.94 o 
   0  -4   5       17.30       17.51      1.01 o 
   1  -4   5        6.59        7.11      0.67 o 
   2  -4   5       23.88       25.00      1.26 o 
  -6  -3   5       60.80       64.70      1.73 o 
  -5  -3   5       37.60       35.04      1.09 o 
  -4  -3   5       66.35       65.84      1.63 o 
  -3  -3   5      219.20      216.70      4.34 o 
  -2  -3   5       54.49       56.61      1.36 o 
  -1  -3   5       60.90       59.01      1.37 o 
   0  -3   5       44.36       45.70      1.78 o 
   1  -3   5       46.93       44.90      1.76 o 
   2  -3   5       87.10       89.82      3.06 o 
   3  -3   5        3.40        3.48      0.48 o 
  -6  -2   5       32.70       34.47      1.13 o 
  -5  -2   5        7.28        7.20      0.46 o 
  -4  -2   5        6.27        6.25      0.39 o 
  -3  -2   5      112.68      114.63      2.46 o 
  -2  -2   5       22.15       22.21      0.69 o 
  -1  -2   5       28.44       27.60      0.76 o 
   0  -2   5        0.23        0.15      0.13 o 
   1  -2   5       92.13       89.10      2.94 o 
   2  -2   5        5.27        5.58      0.53 o 
   3  -2   5       42.79       41.83      1.72 o 
   4  -2   5       19.10       18.59      1.07 o 
  -6  -1   5       25.79       25.13      0.93 o 
  -5  -1   5       57.99       52.67      1.42 o 
  -4  -1   5       13.65       11.98      0.54 o 
  -3  -1   5       65.99       65.70      1.56 o 
  -2  -1   5       17.72       16.75      0.58 o 
  -1  -1   5      132.11      139.31      2.79 o 
   0  -1   5       40.88       39.81      1.52 o 
   1  -1   5       90.54       90.56      2.93 o 
   2  -1   5        0.38        0.66      0.27 o 
   3  -1   5       86.62       89.72      3.02 o 
   4  -1   5        5.80        6.48      0.62 o 
   5  -1   5       27.28       28.60      1.43 o 
  -6   0   5       25.12       24.17      0.91 o 
  -5   0   5        5.55        5.50      0.41 o 
  -4   0   5       42.13       43.86      1.21 o 
  -3   0   5       17.09       19.35      0.66 o 
  -2   0   5       90.34       85.54      1.87 o 
  -1   0   5      100.98      106.90      2.20 o 
   0   0   5      125.67      117.87      2.64 o 
   1   0   5       11.82       11.44      0.31 o 
   2   0   5      129.05      131.07      4.03 o 
   3   0   5       21.43       23.34      1.11 o 
   4   0   5        4.51        4.16      0.49 o 
   5   0   5        5.66        5.69      0.59 o 
   6   0   5       54.36       55.38      2.23 o 
  -5   1   5       33.77       38.90      1.19 o 
  -4   1   5       15.48       14.64      0.62 o 
  -3   1   5        8.51        9.11      0.44 o 
  -2   1   5       45.47       38.16      0.99 o 
  -1   1   5      261.75      276.47      5.28 o 
   0   1   5       16.84       16.32      0.42 o 
   1   1   5      104.86      109.04      1.81 o 
   2   1   5       79.16       83.21      2.67 o 
   3   1   5       11.82       12.22      0.72 o 
   4   1   5        7.82        7.95      0.61 o 
   5   1   5       53.16       51.63      1.98 o 
   6   1   5       39.31       37.43      1.65 o 
   7   1   5       63.39       60.86      2.42 o 
  -5   2   5       85.25       97.37      2.32 o 
  -4   2   5       47.74       48.14      1.33 o 
  -3   2   5       16.16       15.46      0.61 o 
  -2   2   5      206.00      204.76      2.98 o 
  -1   2   5       45.28       45.78      0.80 o 
   0   2   5       59.13       60.56      0.99 o 
   1   2   5       33.67       33.51      1.23 o 
   2   2   5        4.81        5.21      0.41 o 
   3   2   5        0.76        0.61      0.23 o 
   4   2   5        2.42        2.41      0.37 o 
   5   2   5       58.47       55.19      2.04 o 
   6   2   5       93.90       89.88      3.08 o 
   7   2   5       32.32       30.57      1.48 o 
  -2   3   5      405.60      413.86      8.63 o 
  -1   3   5       83.66       84.09      1.99 o 
   0   3   5       36.73       36.90      1.02 o 
   1   3   5        8.00        7.24      0.28 o 
   2   3   5       21.49       22.94      0.58 o 
   3   3   5       12.60       13.06      0.69 o 
   4   3   5        0.71        0.85      0.26 o 
   5   3   5       55.03       49.23      1.83 o 
   6   3   5       27.43       26.48      1.25 o 
   7   3   5       15.50       15.33      0.97 o 
  -2   4   5      124.28      125.68      2.92 o 
  -1   4   5       15.85       14.60      0.60 o 
   0   4   5      107.28      102.53      2.41 o 
   1   4   5       25.70       26.55      0.85 o 
   2   4   5       85.09       82.16      1.56 o 
   3   4   5       42.77       40.67      0.90 o 
   4   4   5      215.37      223.89      6.48 o 
   5   4   5       22.67       20.36      0.98 o 
   6   4   5       56.19       54.43      2.02 o 
   7   4   5       31.52       28.80      1.36 o 
  -2   5   5       20.12       20.08      0.80 o 
  -1   5   5        1.49        1.60      0.25 o 
   0   5   5       15.33       13.16      0.60 o 
   1   5   5        4.55        4.81      0.35 o 
   2   5   5       28.68       26.52      0.89 o 
   3   5   5       26.48       24.24      0.83 o 
   4   5   5       35.38       32.82      2.02 o 
   5   5   5       24.46       24.34      1.07 o 
   6   5   5        2.74        2.54      0.40 o 
   7   5   5      123.32      120.16      3.91 o 
  -2   6   5        4.13        3.43      0.40 o 
  -1   6   5       29.19       29.84      1.06 o 
   0   6   5       43.87       38.09      1.21 o 
   1   6   5       27.72       26.36      0.94 o 
   2   6   5        2.01        1.89      0.28 o 
   3   6   5       94.25       92.62      2.32 o 
   4   6   5        2.99        2.23      0.29 o 
   5   6   5       24.26       22.79      0.88 o 
   0   7   5       54.28       53.21      1.62 o 
   1   7   5       10.06        9.14      0.57 o 
   2   7   5       34.49       34.26      1.16 o 
   3   7   5       19.85       19.46      0.83 o 
   4   7   5       29.09       26.46      0.97 o 
   5   7   5        5.29        5.57      0.46 o 
   6   7   5       33.69       35.71      1.23 o 
   2   8   5       21.73       23.67      0.98 o 
   3   8   5       32.85       33.41      1.20 o 
   4   8   5       40.94       39.56      1.33 o 
   5   8   5        5.65        5.93      0.48 o 
   6   8   5       26.97       26.40      1.04 o 
  -4  -4   6       21.77       22.17      0.84 o 
  -3  -4   6       19.71       19.15      0.74 o 
  -2  -4   6       78.14       77.35      1.82 o 
   0  -4   6       46.55       46.59      1.96 o 
   1  -4   6        6.77        7.20      0.71 o 
  -5  -3   6       51.54       55.47      1.55 o 
  -4  -3   6        9.71       10.21      0.54 o 
  -3  -3   6        4.91        4.59      0.37 o 
  -2  -3   6       94.07       96.38      2.15 o 
   0  -3   6        0.59        0.90      0.35 o 
   1  -3   6       10.00       10.16      0.80 o 
   2  -3   6       77.97       78.93      2.85 o 
  -5  -2   6       79.10       78.57      1.98 o 
  -4  -2   6        9.94       10.63      0.54 o 
  -3  -2   6      106.84      104.30      2.33 o 
  -2  -2   6      111.30      117.30      2.51 o 
  -1  -2   6       41.82       41.47      1.06 o 
   0  -2   6        0.32        0.32      0.27 o 
   1  -2   6       71.67       77.37      2.74 o 
   2  -2   6       32.52       32.67      1.48 o 
   3  -2   6        7.89        8.74      0.75 o 
   4  -2   6        8.21        8.29      0.77 o 
  -5  -1   6       24.73       24.13      0.89 o 
  -4  -1   6       41.01       43.22      1.24 o 
  -3  -1   6      166.95      165.26      3.44 o 
  -2  -1   6       72.14       73.90      1.71 o 
  -1  -1   6       85.56       84.63      1.85 o 
   0  -1   6       39.30       37.52      1.55 o 
   1  -1   6       60.69       58.18      2.13 o 
   2  -1   6       50.10       48.60      1.90 o 
   3  -1   6        5.33        5.17      0.55 o 
   4  -1   6       27.77       29.35      1.44 o 
   5  -1   6        3.40        3.21      0.54 o 
  -5   0   6       24.09       22.24      0.86 o 
  -4   0   6       41.93       38.77      1.15 o 
  -3   0   6       65.51       64.80      1.59 o 
  -2   0   6       15.91       15.41      0.59 o 
  -1   0   6      126.14      125.88      2.60 o 
   0   0   6        3.39        3.53      0.21 o 
   1   0   6       96.29       94.86      3.09 o 
   2   0   6       23.84       25.34      1.18 o 
   3   0   6       30.25       30.65      1.38 o 
   4   0   6       62.07       61.69      2.33 o 
   5   0   6        9.59        9.63      0.79 o 
  -5   1   6       38.45       39.54      1.25 o 
  -4   1   6       83.09       77.02      1.91 o 
  -3   1   6       36.73       36.88      1.08 o 
  -2   1   6       33.80       32.49      0.93 o 
  -1   1   6       57.90       58.94      1.38 o 
   0   1   6       41.12       40.57      0.99 o 
   1   1   6       65.46       65.20      1.18 o 
   2   1   6       50.08       47.05      1.76 o 
   3   1   6      187.85      189.77      5.71 o 
   4   1   6       30.86       33.36      1.47 o 
   5   1   6       12.48       13.84      0.91 o 
   6   1   6       24.06       25.79      1.39 o 
  -4   2   6       12.93       12.29      0.62 o 
  -3   2   6       37.23       36.32      1.09 o 
  -2   2   6       26.47       26.30      0.84 o 
  -1   2   6      151.71       86.80      2.03 o 
   0   2   6       15.41       14.76      0.52 o 
   1   2   6      104.71      102.88      3.22 o 
   2   2   6       14.44       15.26      0.80 o 
   3   2   6      440.83      453.75     12.80 o 
   4   2   6        0.24        1.49      0.36 o 
   5   2   6       21.06       24.40      1.25 o 
   6   2   6       11.05        9.97      0.78 o 
  -1   3   6       24.33       24.28      0.78 o 
   0   3   6       61.03       56.84      1.46 o 
   1   3   6       17.78       17.29      0.51 o 
   2   3   6      276.60      260.78      7.46 o 
   3   3   6      179.24      183.35      5.43 o 
   4   3   6       88.45       92.73      3.06 o 
   5   3   6       19.17       21.26      1.11 o 
   6   3   6       59.33       57.12      2.21 o 
   7   3   6        0.77        0.55      0.36 o 
  -1   4   6       10.86       10.79      0.52 o 
   0   4   6       28.03       27.63      0.90 o 
   1   4   6       10.45        9.99      0.49 o 
   2   4   6      111.80      111.86      2.65 o 
   3   4   6       61.46       62.52      2.10 o 
   4   4   6       22.65       24.20      1.09 o 
   5   4   6       12.37       13.49      0.83 o 
   6   4   6       22.65       22.43      1.16 o 
   7   4   6       34.72       35.91      1.64 o 
  -1   5   6        5.77        5.49      0.42 o 
   0   5   6       73.81       73.75      1.92 o 
   1   5   6       29.96       28.49      0.97 o 
   2   5   6       76.47       67.44      1.77 o 
   3   5   6       36.43       35.39      1.13 o 
   4   5   6        9.26        9.78      0.56 o 
   5   5   6       10.38       11.94      0.75 o 
   6   5   6       15.08       14.49      0.88 o 
   7   5   6       27.79       27.83      1.36 o 
  -1   6   6        2.50        2.54      0.34 o 
   0   6   6       58.09       59.03      1.69 o 
   1   6   6       10.65       10.95      0.59 o 
   2   6   6       27.64       26.15      0.95 o 
   3   6   6       41.81       40.81      1.27 o 
   4   6   6       25.51       25.64      0.96 o 
   1   7   6        5.62        5.55      0.48 o 
   2   7   6       13.24       13.10      0.68 o 
   3   7   6       55.67       51.25      1.56 o 
   4   7   6      104.43       98.18      2.53 o 
   5   7   6        4.77        4.74      0.46 o 
   3   8   6        5.32        5.56      0.49 o 
   4   8   6       63.05       61.20      1.81 o 
   5   8   6        1.08        1.07      0.31 o 
  -3  -3   7       24.11       24.57      0.87 o 
   1  -3   7        6.37        6.24      0.70 o 
  -4  -2   7       22.50       23.45      0.90 o 
  -3  -2   7       28.89       27.97      0.94 o 
  -2  -2   7      129.76      133.69      2.87 o 
   0  -2   7       28.36       27.09      1.37 o 
   1  -2   7       19.03       21.31      1.21 o 
   2  -2   7       40.03       39.32      1.75 o 
  -4  -1   7       20.98       18.89      0.78 o 
  -3  -1   7        9.68        8.98      0.49 o 
  -2  -1   7       17.35       17.28      0.66 o 
  -1  -1   7        0.45        0.45      0.17 o 
   0  -1   7       35.71       35.14      1.57 o 
   1  -1   7        0.61        1.07      0.37 o 
   2  -1   7       59.64       61.32      2.35 o 
   3  -1   7        2.23        1.84      0.46 o 
   4  -1   7       35.79       34.92      1.68 o 
  -4   0   7       16.61       15.85      0.71 o 
  -3   0   7        8.75        8.90      0.51 o 
  -2   0   7       27.54       28.77      0.90 o 
  -1   0   7       12.36       11.78      0.50 o 
   1   0   7       25.11       25.65      1.25 o 
   2   0   7        6.69        6.83      0.62 o 
   3   0   7       16.98       17.44      1.04 o 
   4   0   7       16.46       16.31      1.04 o 
  -4   1   7        5.08        6.14      0.48 o 
  -3   1   7       27.96       29.20      0.98 o 
  -2   1   7        9.02        9.85      0.50 o 
  -1   1   7       42.70       41.53      1.11 o 
   0   1   7       71.52       73.47      1.65 o 
   1   1   7       34.90       33.40      1.43 o 
   2   1   7        5.05        5.40      0.53 o 
   3   1   7       73.60       73.64      2.64 o 
   4   1   7       10.57       10.95      0.81 o 
   5   1   7        2.45        2.25      0.46 o 
  -3   2   7        8.85        9.89      0.56 o 
  -2   2   7        3.41        3.58      0.35 o 
  -1   2   7       40.58       37.25      1.05 o 
   0   2   7      105.25      109.19      2.32 o 
   1   2   7        7.72        8.51      0.64 o 
   2   2   7       69.54       69.55      2.42 o 
   3   2   7       19.13       21.13      1.09 o 
   4   2   7        3.60        4.47      0.52 o 
   5   2   7        2.59        3.67      0.52 o 
   6   2   7       28.47       28.77      1.49 o 
   2   3   7       13.53       13.99      0.80 o 
   3   3   7        2.25        2.30      0.39 o 
   4   3   7        2.61        3.15      0.47 o 
   5   3   7        2.16        2.62      0.45 o 
   6   3   7       25.36       26.62      1.40 o 
   0   4   7       27.17       26.69      0.91 o 
   1   4   7       21.08       20.62      0.78 o 
   3   4   7        9.98        9.86      0.66 o 
   4   4   7       14.01       14.87      0.87 o 
   5   4   7       12.50       13.38      0.87 o 
   6   4   7       20.86       21.37      1.20 o 
   0   5   7        7.98        7.83      0.48 o 
   1   5   7       51.08       47.72      1.40 o 
   2   5   7        5.83        5.66      0.43 o 
   6   5   7       11.11       10.88      0.81 o 
   0   6   7        2.10        2.14      0.33 o 
   1   6   7        4.29        3.71      0.39 o 
   2   6   7        0.92        1.04      0.25 o 
   3   6   7       15.92       16.15      0.75 o 
   4   6   7       45.09       46.53      1.49 o 
   2   7   7        2.80        2.06      0.33 o 
   3   7   7        7.76        7.40      0.53 o 
   4   7   7       30.81       31.93      1.19 o 
   5   7   7        6.04        5.40      0.50 o 
  -2  -1   8       66.39       66.80      1.68 o 
   1  -1   8        1.64        2.15      0.49 o 
   2  -1   8       29.74       32.08      1.62 o 
  -2   0   8      109.61      108.97      2.46 o 
   1   0   8        8.10        9.03      0.77 o 
   2   0   8       36.22       37.01      1.71 o 
   3   0   8       17.57       18.56      1.13 o 
  -2   1   8       26.02       26.26      0.91 o 
  -1   1   8        6.00        5.94      0.41 o 
   1   1   8        3.23        3.53      0.49 o 
   2   1   8       33.12       34.54      1.59 o 
   3   1   8       15.80       17.02      1.05 o 
   4   1   8       17.76       19.04      1.17 o 
  -2   2   8       33.48       35.92      1.12 o 
  -1   2   8       21.30       20.67      0.76 o 
   1   2   8        4.79        5.81      0.58 o 
   2   2   8       39.95       40.65      1.72 o 
   3   2   8       32.19       32.53      1.51 o 
   4   2   8      122.11      125.90      4.18 o 
   2   3   8       11.74       12.04      0.79 o 
   3   3   8       14.47       14.97      0.91 o 
   4   3   8      104.60      110.51      3.71 o 
   5   3   8        5.93        7.78      0.74 o 
   3   4   8      122.16      122.95      3.93 o 
   4   4   8       52.12       57.20      2.18 o 
   5   4   8       41.00       44.14      1.87 o 
   1   5   8       17.81       17.83      0.78 o 
   2   2   9        9.00       10.17      0.83 o 
   2   3   9        2.32        3.18      0.51 o 
   3   3   9       28.69       29.11      1.46 o 
                                                 
